# Supplementary material for: Characteristics, Prognosis, and Competing Risk Nomograms of Cutaneous Malignant Melanoma: Evidence for Pigmentary Disorders
Source: Front Oncol. 2022 Jun 1;12:838840. doi: 10.3389/fonc.2022.838840 (PMC9198425; doi:10.3389/fonc.2022.838840)
Supplement: Supplementary file 12 [file Table_11.xlsx]

## Sheet: Sheet1
Year of birth	Month of diagnosis	Month of diagnosis recode	Site recode ICD-O-3/WHO 2008	Behavior recode for analysis	EOD 10 - Prostate path ext (1995-2003)	EOD 10 - nodes (1988-2003)	EOD 10 - extent (1988-2003)	EOD 10 - size (1988-2003)
1913	November	November	Melanoma of the Skin	Malignant	Blank(s)	Blank(s)	Blank(s)	Blank(s)
1916	November	November	Melanoma of the Skin	Malignant	Blank(s)	Blank(s)	Blank(s)	Blank(s)
1925	March	March	Melanoma of the Skin	Malignant	Blank(s)	Blank(s)	Blank(s)	Blank(s)
1948	July	July	Melanoma of the Skin	Malignant	Blank(s)	Blank(s)	Blank(s)	Blank(s)
1939	June	June	Melanoma of the Skin	Malignant	Blank(s)	Blank(s)	Blank(s)	Blank(s)
1942	May	May	Melanoma of the Skin	Malignant	Blank(s)	Blank(s)	Blank(s)	Blank(s)
1954	February	February	Melanoma of the Skin	Malignant	Blank(s)	0	10	999
1937	February	February	Melanoma of the Skin	Malignant	Blank(s)	Blank(s)	Blank(s)	Blank(s)
1937	December	December	Melanoma of the Skin	Malignant	Blank(s)	Blank(s)	Blank(s)	Blank(s)
1910	October	October	Melanoma of the Skin	Malignant	Blank(s)	Blank(s)	Blank(s)	Blank(s)
1896	August	August	Melanoma of the Skin	Malignant	Blank(s)	Blank(s)	Blank(s)	Blank(s)
1910	April	April	Melanoma of the Skin	Malignant	Blank(s)	Blank(s)	Blank(s)	Blank(s)
1920	November	November	Melanoma of the Skin	Malignant	Blank(s)	Blank(s)	Blank(s)	Blank(s)
1950	January	January	Melanoma of the Skin	Malignant	Blank(s)	Blank(s)	Blank(s)	Blank(s)
1911	July	July	Melanoma of the Skin	Malignant	Blank(s)	Blank(s)	Blank(s)	Blank(s)
1911	June	June	Melanoma of the Skin	Malignant	Blank(s)	9	10	3
1961	March	March	Melanoma of the Skin	Malignant	Blank(s)	9	30	150
1911	November	November	Melanoma of the Skin	Malignant	Blank(s)	Blank(s)	Blank(s)	Blank(s)
1921	December	December	Melanoma of the Skin	Malignant	Blank(s)	Blank(s)	Blank(s)	Blank(s)
1918	December	December	Melanoma of the Skin	Malignant	Blank(s)	Blank(s)	Blank(s)	Blank(s)
1940	October	October	Melanoma of the Skin	Malignant	Blank(s)	Blank(s)	Blank(s)	Blank(s)
1917	January	January	Melanoma of the Skin	Malignant	Blank(s)	Blank(s)	Blank(s)	Blank(s)
1921	February	February	Melanoma of the Skin	Malignant	Blank(s)	0	20	50
1929	August	August	Melanoma of the Skin	Malignant	Blank(s)	0	30	999
1924	September	September	Melanoma of the Skin	Malignant	Blank(s)	Blank(s)	Blank(s)	Blank(s)
1924	May	May	Melanoma of the Skin	Malignant	Blank(s)	Blank(s)	Blank(s)	Blank(s)
1955	November	November	Melanoma of the Skin	Malignant	Blank(s)	Blank(s)	Blank(s)	Blank(s)
1962	June	June	Melanoma of the Skin	Malignant	Blank(s)	Blank(s)	Blank(s)	Blank(s)
1937	July	July	Melanoma of the Skin	Malignant	Blank(s)	9	40	35
1920	February	February	Melanoma of the Skin	Malignant	Blank(s)	Blank(s)	Blank(s)	Blank(s)
1937	April	April	Melanoma of the Skin	Malignant	Blank(s)	Blank(s)	Blank(s)	Blank(s)
1914	August	August	Melanoma of the Skin	Malignant	Blank(s)	Blank(s)	Blank(s)	Blank(s)
1922	March	March	Melanoma of the Skin	Malignant	Blank(s)	Blank(s)	Blank(s)	Blank(s)
1932	May	May	Melanoma of the Skin	Malignant	Blank(s)	Blank(s)	Blank(s)	Blank(s)
1962	June	June	Melanoma of the Skin	Malignant	Blank(s)	Blank(s)	Blank(s)	Blank(s)
1943	July	July	Melanoma of the Skin	Malignant	Blank(s)	9	99	999
1944	March	March	Melanoma of the Skin	Malignant	Blank(s)	0	31	50
1926	June	June	Melanoma of the Skin	Malignant	Blank(s)	Blank(s)	Blank(s)	Blank(s)
1934	October	October	Melanoma of the Skin	Malignant	Blank(s)	Blank(s)	Blank(s)	Blank(s)
1921	November	November	Melanoma of the Skin	Malignant	Blank(s)	Blank(s)	Blank(s)	Blank(s)
1960	June	June	Melanoma of the Skin	Malignant	Blank(s)	9	99	999
1962	February	February	Melanoma of the Skin	Malignant	Blank(s)	Blank(s)	Blank(s)	Blank(s)
1933	September	September	Melanoma of the Skin	Malignant	Blank(s)	0	30	95
1933	September	September	Melanoma of the Skin	Malignant	Blank(s)	Blank(s)	Blank(s)	Blank(s)
1898	September	September	Melanoma of the Skin	Malignant	Blank(s)	9	99	230
1926	June	June	Melanoma of the Skin	Malignant	Blank(s)	9	20	999
1915	November	November	Melanoma of the Skin	Malignant	Blank(s)	9	99	999
1935	March	March	Melanoma of the Skin	Malignant	Blank(s)	Blank(s)	Blank(s)	Blank(s)
1938	September	September	Melanoma of the Skin	Malignant	Blank(s)	Blank(s)	Blank(s)	Blank(s)
1949	August	August	Melanoma of the Skin	Malignant	Blank(s)	9	99	999
1939	July	July	Melanoma of the Skin	Malignant	Blank(s)	0	30	120
1957	December	December	Melanoma of the Skin	Malignant	Blank(s)	Blank(s)	Blank(s)	Blank(s)
1962	March	March	Melanoma of the Skin	Malignant	Blank(s)	Blank(s)	Blank(s)	Blank(s)
1944	April	April	Melanoma of the Skin	Malignant	Blank(s)	Blank(s)	Blank(s)	Blank(s)
1923	October	October	Melanoma of the Skin	Malignant	Blank(s)	Blank(s)	Blank(s)	Blank(s)
1936	Blank(s)	July	Melanoma of the Skin	Malignant	Blank(s)	Blank(s)	Blank(s)	Blank(s)
1925	August	August	Melanoma of the Skin	Malignant	Blank(s)	9	10	35
1909	February	February	Melanoma of the Skin	Malignant	Blank(s)	Blank(s)	Blank(s)	Blank(s)
1941	October	October	Melanoma of the Skin	Malignant	Blank(s)	9	62	400
1935	June	June	Melanoma of the Skin	Malignant	Blank(s)	Blank(s)	Blank(s)	Blank(s)
1951	January	January	Melanoma of the Skin	Malignant	Blank(s)	Blank(s)	Blank(s)	Blank(s)
1953	September	September	Melanoma of the Skin	Malignant	Blank(s)	Blank(s)	Blank(s)	Blank(s)
1933	January	January	Melanoma of the Skin	Malignant	Blank(s)	Blank(s)	Blank(s)	Blank(s)
1947	June	June	Melanoma of the Skin	Malignant	Blank(s)	Blank(s)	Blank(s)	Blank(s)
1929	October	October	Melanoma of the Skin	Malignant	Blank(s)	Blank(s)	Blank(s)	Blank(s)
1932	September	September	Melanoma of the Skin	Malignant	Blank(s)	0	30	200
1945	January	January	Melanoma of the Skin	Malignant	Blank(s)	Blank(s)	Blank(s)	Blank(s)
1929	September	September	Melanoma of the Skin	Malignant	Blank(s)	Blank(s)	Blank(s)	Blank(s)
1946	February	February	Melanoma of the Skin	Malignant	Blank(s)	Blank(s)	Blank(s)	Blank(s)
1928	November	November	Melanoma of the Skin	Malignant	Blank(s)	Blank(s)	Blank(s)	Blank(s)
1929	June	June	Melanoma of the Skin	Malignant	Blank(s)	9	20	300
1971	April	April	Melanoma of the Skin	Malignant	Blank(s)	0	99	140
1928	June	June	Melanoma of the Skin	Malignant	Blank(s)	9	20	185
1919	Blank(s)	July	Melanoma of the Skin	Malignant	Blank(s)	9	99	999
1942	July	July	Melanoma of the Skin	Malignant	Blank(s)	0	20	68
1942	September	September	Melanoma of the Skin	Malignant	Blank(s)	Blank(s)	Blank(s)	Blank(s)
1913	July	July	Melanoma of the Skin	Malignant	Blank(s)	0	20	32
1937	June	June	Melanoma of the Skin	Malignant	Blank(s)	0	10	63
1937	September	September	Melanoma of the Skin	Malignant	Blank(s)	Blank(s)	Blank(s)	Blank(s)
1957	July	July	Melanoma of the Skin	Malignant	Blank(s)	0	20	56
1948	May	May	Melanoma of the Skin	Malignant	Blank(s)	0	10	999
1932	October	October	Melanoma of the Skin	Malignant	Blank(s)	Blank(s)	Blank(s)	Blank(s)
1937	May	May	Melanoma of the Skin	Malignant	Blank(s)	0	30	999
1914	May	May	Melanoma of the Skin	Malignant	Blank(s)	Blank(s)	Blank(s)	Blank(s)
1969	March	March	Melanoma of the Skin	Malignant	Blank(s)	9	99	4
1928	August	August	Melanoma of the Skin	Malignant	Blank(s)	Blank(s)	Blank(s)	Blank(s)
1907	December	December	Melanoma of the Skin	Malignant	Blank(s)	Blank(s)	Blank(s)	Blank(s)
1916	March	March	Melanoma of the Skin	Malignant	Blank(s)	9	30	356
1919	January	January	Melanoma of the Skin	Malignant	Blank(s)	0	40	999
1919	March	March	Melanoma of the Skin	Malignant	Blank(s)	0	30	220
1946	November	November	Melanoma of the Skin	Malignant	Blank(s)	Blank(s)	Blank(s)	Blank(s)
1938	September	September	Melanoma of the Skin	Malignant	Blank(s)	Blank(s)	Blank(s)	Blank(s)
1953	August	August	Melanoma of the Skin	Malignant	Blank(s)	Blank(s)	Blank(s)	Blank(s)
1931	July	July	Melanoma of the Skin	Malignant	Blank(s)	Blank(s)	Blank(s)	Blank(s)
1921	October	October	Melanoma of the Skin	Malignant	Blank(s)	0	30	144
1914	March	March	Melanoma of the Skin	Malignant	Blank(s)	5	31	400
1928	May	May	Melanoma of the Skin	Malignant	Blank(s)	0	20	250
1918	March	March	Melanoma of the Skin	Malignant	Blank(s)	0	20	900
1935	March	March	Melanoma of the Skin	Malignant	Blank(s)	0	10	98
1934	March	March	Melanoma of the Skin	Malignant	Blank(s)	Blank(s)	Blank(s)	Blank(s)
1928	September	September	Melanoma of the Skin	Malignant	Blank(s)	Blank(s)	Blank(s)	Blank(s)
1954	April	April	Melanoma of the Skin	Malignant	Blank(s)	Blank(s)	Blank(s)	Blank(s)
1949	June	June	Melanoma of the Skin	Malignant	Blank(s)	0	10	36
1913	January	January	Melanoma of the Skin	Malignant	Blank(s)	0	85	115
1953	July	July	Melanoma of the Skin	Malignant	Blank(s)	Blank(s)	Blank(s)	Blank(s)
1942	April	April	Melanoma of the Skin	Malignant	Blank(s)	Blank(s)	Blank(s)	Blank(s)
1915	November	November	Melanoma of the Skin	Malignant	Blank(s)	Blank(s)	Blank(s)	Blank(s)
1939	September	September	Melanoma of the Skin	Malignant	Blank(s)	9	40	48
1921	August	August	Melanoma of the Skin	Malignant	Blank(s)	Blank(s)	Blank(s)	Blank(s)
1936	April	April	Melanoma of the Skin	Malignant	Blank(s)	9	87	999
1951	September	September	Melanoma of the Skin	Malignant	Blank(s)	Blank(s)	Blank(s)	Blank(s)
1929	October	October	Melanoma of the Skin	Malignant	Blank(s)	9	10	4
1934	November	November	Melanoma of the Skin	Malignant	Blank(s)	0	20	120
1936	November	November	Melanoma of the Skin	Malignant	Blank(s)	Blank(s)	Blank(s)	Blank(s)
1959	June	June	Melanoma of the Skin	Malignant	Blank(s)	Blank(s)	Blank(s)	Blank(s)
1943	September	September	Melanoma of the Skin	Malignant	Blank(s)	9	50	650
1943	October	October	Melanoma of the Skin	Malignant	Blank(s)	9	20	130
1946	August	August	Melanoma of the Skin	Malignant	Blank(s)	0	99	12
1951	August	August	Melanoma of the Skin	Malignant	Blank(s)	9	99	999
1952	October	October	Melanoma of the Skin	Malignant	Blank(s)	Blank(s)	Blank(s)	Blank(s)
1938	July	July	Melanoma of the Skin	Malignant	Blank(s)	Blank(s)	Blank(s)	Blank(s)
1972	March	March	Melanoma of the Skin	Malignant	Blank(s)	0	99	6
1946	August	August	Melanoma of the Skin	Malignant	Blank(s)	Blank(s)	Blank(s)	Blank(s)
1929	September	September	Melanoma of the Skin	Malignant	Blank(s)	0	10	45
1906	July	July	Melanoma of the Skin	Malignant	Blank(s)	Blank(s)	Blank(s)	Blank(s)
1920	April	April	Melanoma of the Skin	Malignant	Blank(s)	Blank(s)	Blank(s)	Blank(s)
1970	January	January	Melanoma of the Skin	Malignant	Blank(s)	0	20	95
1925	August	August	Melanoma of the Skin	Malignant	Blank(s)	Blank(s)	Blank(s)	Blank(s)
1974	July	July	Melanoma of the Skin	Malignant	Blank(s)	Blank(s)	Blank(s)	Blank(s)
1925	June	June	Melanoma of the Skin	Malignant	Blank(s)	Blank(s)	Blank(s)	Blank(s)
1925	June	June	Melanoma of the Skin	Malignant	Blank(s)	Blank(s)	Blank(s)	Blank(s)
1925	June	June	Melanoma of the Skin	Malignant	Blank(s)	Blank(s)	Blank(s)	Blank(s)
1940	August	August	Melanoma of the Skin	Malignant	Blank(s)	Blank(s)	Blank(s)	Blank(s)
1921	January	January	Melanoma of the Skin	Malignant	Blank(s)	Blank(s)	Blank(s)	Blank(s)
1914	May	May	Melanoma of the Skin	Malignant	Blank(s)	0	10	25
1919	December	December	Melanoma of the Skin	Malignant	Blank(s)	Blank(s)	Blank(s)	Blank(s)
1912	December	December	Melanoma of the Skin	Malignant	Blank(s)	9	20	999
1913	April	April	Melanoma of the Skin	Malignant	Blank(s)	Blank(s)	Blank(s)	Blank(s)
1965	February	February	Melanoma of the Skin	Malignant	Blank(s)	9	99	999
1916	October	October	Melanoma of the Skin	Malignant	Blank(s)	9	99	999
1955	March	March	Melanoma of the Skin	Malignant	Blank(s)	Blank(s)	Blank(s)	Blank(s)
1976	July	July	Melanoma of the Skin	Malignant	Blank(s)	Blank(s)	Blank(s)	Blank(s)
1927	May	May	Melanoma of the Skin	Malignant	Blank(s)	Blank(s)	Blank(s)	Blank(s)
1932	March	March	Melanoma of the Skin	Malignant	Blank(s)	8	99	999
1956	May	May	Melanoma of the Skin	Malignant	Blank(s)	Blank(s)	Blank(s)	Blank(s)
1946	March	March	Melanoma of the Skin	Malignant	Blank(s)	Blank(s)	Blank(s)	Blank(s)
1915	June	June	Melanoma of the Skin	Malignant	Blank(s)	Blank(s)	Blank(s)	Blank(s)
1920	June	June	Melanoma of the Skin	Malignant	Blank(s)	9	99	999
1916	October	October	Melanoma of the Skin	Malignant	Blank(s)	Blank(s)	Blank(s)	Blank(s)
1928	May	May	Melanoma of the Skin	Malignant	Blank(s)	Blank(s)	Blank(s)	Blank(s)
1924	December	December	Melanoma of the Skin	Malignant	Blank(s)	Blank(s)	Blank(s)	Blank(s)
1927	July	July	Melanoma of the Skin	Malignant	Blank(s)	Blank(s)	Blank(s)	Blank(s)
1922	August	August	Melanoma of the Skin	Malignant	Blank(s)	Blank(s)	Blank(s)	Blank(s)
1922	May	May	Melanoma of the Skin	Malignant	Blank(s)	Blank(s)	Blank(s)	Blank(s)
1942	October	October	Melanoma of the Skin	Malignant	Blank(s)	Blank(s)	Blank(s)	Blank(s)
1942	March	March	Melanoma of the Skin	Malignant	Blank(s)	Blank(s)	Blank(s)	Blank(s)
1927	December	December	Melanoma of the Skin	Malignant	Blank(s)	Blank(s)	Blank(s)	Blank(s)
1918	June	June	Melanoma of the Skin	Malignant	Blank(s)	0	30	75
1919	October	October	Melanoma of the Skin	Malignant	Blank(s)	Blank(s)	Blank(s)	Blank(s)
1940	May	May	Melanoma of the Skin	Malignant	Blank(s)	9	40	999
1947	February	February	Melanoma of the Skin	Malignant	Blank(s)	9	99	999
1931	March	March	Melanoma of the Skin	Malignant	Blank(s)	Blank(s)	Blank(s)	Blank(s)
1917	March	March	Melanoma of the Skin	Malignant	Blank(s)	Blank(s)	Blank(s)	Blank(s)
1929	August	August	Melanoma of the Skin	Malignant	Blank(s)	Blank(s)	Blank(s)	Blank(s)
1922	January	January	Melanoma of the Skin	Malignant	Blank(s)	0	20	200
1976	November	November	Melanoma of the Skin	Malignant	Blank(s)	Blank(s)	Blank(s)	Blank(s)
1936	February	February	Melanoma of the Skin	Malignant	Blank(s)	Blank(s)	Blank(s)	Blank(s)
1924	December	December	Melanoma of the Skin	Malignant	Blank(s)	Blank(s)	Blank(s)	Blank(s)
1947	June	June	Melanoma of the Skin	Malignant	Blank(s)	Blank(s)	Blank(s)	Blank(s)
1940	December	December	Melanoma of the Skin	Malignant	Blank(s)	Blank(s)	Blank(s)	Blank(s)
1960	March	March	Melanoma of the Skin	Malignant	Blank(s)	0	20	79
1960	April	April	Melanoma of the Skin	Malignant	Blank(s)	0	20	40
1960	April	April	Melanoma of the Skin	Malignant	Blank(s)	0	10	44
1928	March	March	Melanoma of the Skin	Malignant	Blank(s)	0	30	205
1920	October	October	Melanoma of the Skin	Malignant	Blank(s)	0	85	284
1910	February	February	Melanoma of the Skin	Malignant	Blank(s)	0	20	85
1943	May	May	Melanoma of the Skin	Malignant	Blank(s)	Blank(s)	Blank(s)	Blank(s)
1920	August	August	Melanoma of the Skin	Malignant	Blank(s)	Blank(s)	Blank(s)	Blank(s)
1929	April	April	Melanoma of the Skin	Malignant	Blank(s)	Blank(s)	Blank(s)	Blank(s)
1922	March	March	Melanoma of the Skin	Malignant	Blank(s)	Blank(s)	Blank(s)	Blank(s)
1908	March	March	Melanoma of the Skin	Malignant	Blank(s)	0	30	80
1926	September	September	Melanoma of the Skin	Malignant	Blank(s)	0	20	275
1945	February	February	Melanoma of the Skin	Malignant	Blank(s)	Blank(s)	Blank(s)	Blank(s)
1933	June	June	Melanoma of the Skin	Malignant	Blank(s)	Blank(s)	Blank(s)	Blank(s)
1922	December	December	Melanoma of the Skin	Malignant	Blank(s)	Blank(s)	Blank(s)	Blank(s)
1924	Blank(s)	July	Melanoma of the Skin	Malignant	Blank(s)	Blank(s)	Blank(s)	Blank(s)
1917	June	June	Melanoma of the Skin	Malignant	Blank(s)	9	31	500
1916	September	September	Melanoma of the Skin	Malignant	Blank(s)	Blank(s)	Blank(s)	Blank(s)
1924	February	February	Melanoma of the Skin	Malignant	Blank(s)	Blank(s)	Blank(s)	Blank(s)
1917	August	August	Melanoma of the Skin	Malignant	Blank(s)	Blank(s)	Blank(s)	Blank(s)
1932	December	December	Melanoma of the Skin	Malignant	Blank(s)	9	10	45
1923	September	September	Melanoma of the Skin	Malignant	Blank(s)	Blank(s)	Blank(s)	Blank(s)
1926	June	June	Melanoma of the Skin	Malignant	Blank(s)	9	99	10
1925	December	December	Melanoma of the Skin	Malignant	Blank(s)	0	40	250
1935	October	October	Melanoma of the Skin	Malignant	Blank(s)	Blank(s)	Blank(s)	Blank(s)
1929	July	July	Melanoma of the Skin	Malignant	Blank(s)	Blank(s)	Blank(s)	Blank(s)
1929	January	January	Melanoma of the Skin	Malignant	Blank(s)	Blank(s)	Blank(s)	Blank(s)
1925	January	January	Melanoma of the Skin	Malignant	Blank(s)	Blank(s)	Blank(s)	Blank(s)
1897	August	August	Melanoma of the Skin	Malignant	Blank(s)	0	30	500
1926	April	April	Melanoma of the Skin	Malignant	Blank(s)	9	30	999
1917	July	July	Melanoma of the Skin	Malignant	Blank(s)	Blank(s)	Blank(s)	Blank(s)
1931	September	September	Melanoma of the Skin	Malignant	Blank(s)	Blank(s)	Blank(s)	Blank(s)
1917	August	August	Melanoma of the Skin	Malignant	Blank(s)	Blank(s)	Blank(s)	Blank(s)
1954	June	June	Melanoma of the Skin	Malignant	Blank(s)	Blank(s)	Blank(s)	Blank(s)
1928	May	May	Melanoma of the Skin	Malignant	Blank(s)	Blank(s)	Blank(s)	Blank(s)
1950	March	March	Melanoma of the Skin	Malignant	Blank(s)	9	99	999
1922	March	March	Melanoma of the Skin	Malignant	Blank(s)	0	30	200
1930	May	May	Melanoma of the Skin	Malignant	Blank(s)	Blank(s)	Blank(s)	Blank(s)
1923	May	May	Melanoma of the Skin	Malignant	Blank(s)	Blank(s)	Blank(s)	Blank(s)
1963	February	February	Melanoma of the Skin	Malignant	Blank(s)	Blank(s)	Blank(s)	Blank(s)
1932	January	January	Melanoma of the Skin	Malignant	Blank(s)	Blank(s)	Blank(s)	Blank(s)
1923	May	May	Melanoma of the Skin	Malignant	Blank(s)	Blank(s)	Blank(s)	Blank(s)
1931	December	December	Melanoma of the Skin	Malignant	Blank(s)	Blank(s)	Blank(s)	Blank(s)
1931	March	March	Melanoma of the Skin	Malignant	Blank(s)	Blank(s)	Blank(s)	Blank(s)
1934	April	April	Melanoma of the Skin	Malignant	Blank(s)	Blank(s)	Blank(s)	Blank(s)
1926	December	December	Melanoma of the Skin	Malignant	Blank(s)	9	10	60
1928	June	June	Melanoma of the Skin	Malignant	Blank(s)	0	10	45
1922	October	October	Melanoma of the Skin	Malignant	Blank(s)	Blank(s)	Blank(s)	Blank(s)
1968	September	September	Melanoma of the Skin	Malignant	Blank(s)	0	30	182
1926	August	August	Melanoma of the Skin	Malignant	Blank(s)	0	41	750
1949	September	September	Melanoma of the Skin	Malignant	Blank(s)	9	40	350
1915	May	May	Melanoma of the Skin	Malignant	Blank(s)	0	40	150
1918	January	January	Melanoma of the Skin	Malignant	Blank(s)	0	20	65
1916	October	October	Melanoma of the Skin	Malignant	Blank(s)	0	30	700
1933	January	January	Melanoma of the Skin	Malignant	Blank(s)	Blank(s)	Blank(s)	Blank(s)
1910	November	November	Melanoma of the Skin	Malignant	Blank(s)	9	10	200
1925	May	May	Melanoma of the Skin	Malignant	Blank(s)	0	10	999
1957	May	May	Melanoma of the Skin	Malignant	Blank(s)	Blank(s)	Blank(s)	Blank(s)
1956	January	January	Melanoma of the Skin	Malignant	Blank(s)	8	99	0
1930	March	March	Melanoma of the Skin	Malignant	Blank(s)	0	21	360
1950	February	February	Melanoma of the Skin	Malignant	Blank(s)	5	99	999
1950	May	May	Melanoma of the Skin	Malignant	Blank(s)	0	50	300
1943	August	August	Melanoma of the Skin	Malignant	Blank(s)	Blank(s)	Blank(s)	Blank(s)
1920	August	August	Melanoma of the Skin	Malignant	Blank(s)	Blank(s)	Blank(s)	Blank(s)
1953	June	June	Melanoma of the Skin	Malignant	Blank(s)	0	20	80
1948	July	July	Melanoma of the Skin	Malignant	Blank(s)	0	20	150
1940	January	January	Melanoma of the Skin	Malignant	Blank(s)	0	20	120
1933	October	October	Melanoma of the Skin	Malignant	Blank(s)	0	40	50
1949	July	July	Melanoma of the Skin	Malignant	Blank(s)	Blank(s)	Blank(s)	Blank(s)
1933	May	May	Melanoma of the Skin	Malignant	Blank(s)	0	62	850
1933	June	June	Melanoma of the Skin	Malignant	Blank(s)	Blank(s)	Blank(s)	Blank(s)
1945	December	December	Melanoma of the Skin	Malignant	Blank(s)	9	99	35
1944	September	September	Melanoma of the Skin	Malignant	Blank(s)	0	30	400
1946	December	December	Melanoma of the Skin	Malignant	Blank(s)	0	30	285
1946	December	December	Melanoma of the Skin	Malignant	Blank(s)	9	30	285
1919	May	May	Melanoma of the Skin	Malignant	Blank(s)	Blank(s)	Blank(s)	Blank(s)
1970	April	April	Melanoma of the Skin	Malignant	Blank(s)	Blank(s)	Blank(s)	Blank(s)
1921	January	January	Melanoma of the Skin	Malignant	Blank(s)	Blank(s)	Blank(s)	Blank(s)
1968	September	September	Melanoma of the Skin	Malignant	Blank(s)	9	62	999
1965	June	June	Melanoma of the Skin	Malignant	Blank(s)	0	10	70
1955	April	April	Melanoma of the Skin	Malignant	Blank(s)	Blank(s)	Blank(s)	Blank(s)
1934	Blank(s)	July	Melanoma of the Skin	Malignant	Blank(s)	0	40	999
1934	February	February	Melanoma of the Skin	Malignant	Blank(s)	Blank(s)	Blank(s)	Blank(s)
1922	September	September	Melanoma of the Skin	Malignant	Blank(s)	9	99	999
1922	March	March	Melanoma of the Skin	Malignant	Blank(s)	9	20	520
1908	March	March	Melanoma of the Skin	Malignant	Blank(s)	9	10	20
1961	Blank(s)	July	Melanoma of the Skin	Malignant	Blank(s)	0	20	87
1938	May	May	Melanoma of the Skin	Malignant	Blank(s)	0	30	280
1949	Blank(s)	July	Melanoma of the Skin	Malignant	Blank(s)	9	40	190
1957	August	August	Melanoma of the Skin	Malignant	Blank(s)	0	30	140
1938	Blank(s)	July	Melanoma of the Skin	Malignant	Blank(s)	0	40	999
1911	March	March	Melanoma of the Skin	Malignant	Blank(s)	0	31	39
1922	February	February	Melanoma of the Skin	Malignant	Blank(s)	9	20	70
1938	January	January	Melanoma of the Skin	Malignant	Blank(s)	0	31	240
1960	June	June	Melanoma of the Skin	Malignant	Blank(s)	Blank(s)	Blank(s)	Blank(s)
1943	December	December	Melanoma of the Skin	Malignant	Blank(s)	9	99	999
1922	March	March	Melanoma of the Skin	Malignant	Blank(s)	0	30	253
1956	January	January	Melanoma of the Skin	Malignant	Blank(s)	9	30	175
1926	July	July	Melanoma of the Skin	Malignant	Blank(s)	0	30	20
1964	Blank(s)	July	Melanoma of the Skin	Malignant	Blank(s)	0	20	120
1942	January	January	Melanoma of the Skin	Malignant	Blank(s)	0	40	250
1939	June	June	Melanoma of the Skin	Malignant	Blank(s)	0	20	160
1933	May	May	Melanoma of the Skin	Malignant	Blank(s)	9	30	250
1933	July	July	Melanoma of the Skin	Malignant	Blank(s)	0	20	160
1933	March	March	Melanoma of the Skin	Malignant	Blank(s)	9	30	87
1962	August	August	Melanoma of the Skin	Malignant	Blank(s)	Blank(s)	Blank(s)	Blank(s)
1957	October	October	Melanoma of the Skin	Malignant	Blank(s)	Blank(s)	Blank(s)	Blank(s)
1938	October	October	Melanoma of the Skin	Malignant	Blank(s)	0	40	999
1947	October	October	Melanoma of the Skin	Malignant	Blank(s)	Blank(s)	Blank(s)	Blank(s)
1914	October	October	Melanoma of the Skin	Malignant	Blank(s)	9	99	26
1914	September	September	Melanoma of the Skin	Malignant	Blank(s)	9	99	999
1925	August	August	Melanoma of the Skin	Malignant	Blank(s)	Blank(s)	Blank(s)	Blank(s)
1959	October	October	Melanoma of the Skin	Malignant	Blank(s)	Blank(s)	Blank(s)	Blank(s)
1937	March	March	Melanoma of the Skin	Malignant	Blank(s)	8	99	999
1976	April	April	Melanoma of the Skin	Malignant	Blank(s)	5	64	810
1959	January	January	Melanoma of the Skin	Malignant	Blank(s)	0	50	990
1972	May	May	Melanoma of the Skin	Malignant	Blank(s)	Blank(s)	Blank(s)	Blank(s)
1934	March	March	Melanoma of the Skin	Malignant	Blank(s)	0	40	999
1958	March	March	Melanoma of the Skin	Malignant	Blank(s)	Blank(s)	Blank(s)	Blank(s)
1959	September	September	Melanoma of the Skin	Malignant	Blank(s)	Blank(s)	Blank(s)	Blank(s)
1923	March	March	Melanoma of the Skin	Malignant	Blank(s)	Blank(s)	Blank(s)	Blank(s)
1930	August	August	Melanoma of the Skin	Malignant	Blank(s)	Blank(s)	Blank(s)	Blank(s)
1909	October	October	Melanoma of the Skin	Malignant	Blank(s)	9	20	280
1959	March	March	Melanoma of the Skin	Malignant	Blank(s)	Blank(s)	Blank(s)	Blank(s)
1947	November	November	Melanoma of the Skin	Malignant	Blank(s)	0	40	25
1947	July	July	Melanoma of the Skin	Malignant	Blank(s)	Blank(s)	Blank(s)	Blank(s)
1903	October	October	Melanoma of the Skin	Malignant	Blank(s)	Blank(s)	Blank(s)	Blank(s)
1955	January	January	Melanoma of the Skin	Malignant	Blank(s)	9	10	70
1950	April	April	Melanoma of the Skin	Malignant	Blank(s)	Blank(s)	Blank(s)	Blank(s)
1962	July	July	Melanoma of the Skin	Malignant	Blank(s)	0	30	115
1949	May	May	Melanoma of the Skin	Malignant	Blank(s)	Blank(s)	Blank(s)	Blank(s)
1940	March	March	Melanoma of the Skin	Malignant	Blank(s)	Blank(s)	Blank(s)	Blank(s)
1958	September	September	Melanoma of the Skin	Malignant	Blank(s)	Blank(s)	Blank(s)	Blank(s)
1920	May	May	Melanoma of the Skin	Malignant	Blank(s)	Blank(s)	Blank(s)	Blank(s)
1920	July	July	Melanoma of the Skin	Malignant	Blank(s)	Blank(s)	Blank(s)	Blank(s)
1950	June	June	Melanoma of the Skin	Malignant	Blank(s)	Blank(s)	Blank(s)	Blank(s)
1950	March	March	Melanoma of the Skin	Malignant	Blank(s)	0	10	53
1965	November	November	Melanoma of the Skin	Malignant	Blank(s)	Blank(s)	Blank(s)	Blank(s)
1948	June	June	Melanoma of the Skin	Malignant	Blank(s)	Blank(s)	Blank(s)	Blank(s)
1952	April	April	Melanoma of the Skin	Malignant	Blank(s)	9	99	999
1937	June	June	Melanoma of the Skin	Malignant	Blank(s)	Blank(s)	Blank(s)	Blank(s)
1943	September	September	Melanoma of the Skin	Malignant	Blank(s)	Blank(s)	Blank(s)	Blank(s)
1946	June	June	Melanoma of the Skin	Malignant	Blank(s)	9	41	20
1914	June	June	Melanoma of the Skin	Malignant	Blank(s)	Blank(s)	Blank(s)	Blank(s)
1935	January	January	Melanoma of the Skin	Malignant	Blank(s)	Blank(s)	Blank(s)	Blank(s)
1940	January	January	Melanoma of the Skin	Malignant	Blank(s)	Blank(s)	Blank(s)	Blank(s)
1947	May	May	Melanoma of the Skin	Malignant	Blank(s)	Blank(s)	Blank(s)	Blank(s)
1945	August	August	Melanoma of the Skin	Malignant	Blank(s)	Blank(s)	Blank(s)	Blank(s)
1982	June	June	Melanoma of the Skin	Malignant	Blank(s)	Blank(s)	Blank(s)	Blank(s)
1914	August	August	Melanoma of the Skin	Malignant	Blank(s)	Blank(s)	Blank(s)	Blank(s)
1919	March	March	Melanoma of the Skin	Malignant	Blank(s)	Blank(s)	Blank(s)	Blank(s)
1967	December	December	Melanoma of the Skin	Malignant	Blank(s)	9	40	38
1927	December	December	Melanoma of the Skin	Malignant	Blank(s)	Blank(s)	Blank(s)	Blank(s)
1938	May	May	Melanoma of the Skin	Malignant	Blank(s)	0	20	40
1917	February	February	Melanoma of the Skin	Malignant	Blank(s)	0	30	70
1970	July	July	Melanoma of the Skin	Malignant	Blank(s)	Blank(s)	Blank(s)	Blank(s)
1917	July	July	Melanoma of the Skin	Malignant	Blank(s)	Blank(s)	Blank(s)	Blank(s)
1923	October	October	Melanoma of the Skin	Malignant	Blank(s)	Blank(s)	Blank(s)	Blank(s)
1945	August	August	Melanoma of the Skin	Malignant	Blank(s)	Blank(s)	Blank(s)	Blank(s)
1932	July	July	Melanoma of the Skin	Malignant	Blank(s)	Blank(s)	Blank(s)	Blank(s)
1908	September	September	Melanoma of the Skin	Malignant	Blank(s)	Blank(s)	Blank(s)	Blank(s)
1925	May	May	Melanoma of the Skin	Malignant	Blank(s)	Blank(s)	Blank(s)	Blank(s)
1947	August	August	Melanoma of the Skin	Malignant	Blank(s)	Blank(s)	Blank(s)	Blank(s)
1899	May	May	Melanoma of the Skin	Malignant	Blank(s)	Blank(s)	Blank(s)	Blank(s)
1914	October	October	Melanoma of the Skin	Malignant	Blank(s)	Blank(s)	Blank(s)	Blank(s)
1934	December	December	Melanoma of the Skin	Malignant	Blank(s)	Blank(s)	Blank(s)	Blank(s)
1934	December	December	Melanoma of the Skin	Malignant	Blank(s)	Blank(s)	Blank(s)	Blank(s)
1934	December	December	Melanoma of the Skin	Malignant	Blank(s)	Blank(s)	Blank(s)	Blank(s)
1932	October	October	Melanoma of the Skin	Malignant	Blank(s)	Blank(s)	Blank(s)	Blank(s)
1933	September	September	Melanoma of the Skin	Malignant	Blank(s)	Blank(s)	Blank(s)	Blank(s)
1932	September	September	Melanoma of the Skin	Malignant	Blank(s)	Blank(s)	Blank(s)	Blank(s)
1922	May	May	Melanoma of the Skin	Malignant	Blank(s)	9	40	999
1939	September	September	Melanoma of the Skin	Malignant	Blank(s)	Blank(s)	Blank(s)	Blank(s)
1926	November	November	Melanoma of the Skin	Malignant	Blank(s)	Blank(s)	Blank(s)	Blank(s)
1924	December	December	Melanoma of the Skin	Malignant	Blank(s)	Blank(s)	Blank(s)	Blank(s)
1942	April	April	Melanoma of the Skin	Malignant	Blank(s)	Blank(s)	Blank(s)	Blank(s)
1950	September	September	Melanoma of the Skin	Malignant	Blank(s)	Blank(s)	Blank(s)	Blank(s)
1942	March	March	Melanoma of the Skin	Malignant	Blank(s)	Blank(s)	Blank(s)	Blank(s)
1955	September	September	Melanoma of the Skin	Malignant	Blank(s)	Blank(s)	Blank(s)	Blank(s)
1946	September	September	Melanoma of the Skin	Malignant	Blank(s)	Blank(s)	Blank(s)	Blank(s)
1946	November	November	Melanoma of the Skin	Malignant	Blank(s)	Blank(s)	Blank(s)	Blank(s)
1949	September	September	Melanoma of the Skin	Malignant	Blank(s)	Blank(s)	Blank(s)	Blank(s)
1941	October	October	Melanoma of the Skin	Malignant	Blank(s)	Blank(s)	Blank(s)	Blank(s)
1949	April	April	Melanoma of the Skin	Malignant	Blank(s)	Blank(s)	Blank(s)	Blank(s)
1947	August	August	Melanoma of the Skin	Malignant	Blank(s)	Blank(s)	Blank(s)	Blank(s)
1930	June	June	Melanoma of the Skin	Malignant	Blank(s)	Blank(s)	Blank(s)	Blank(s)
1898	January	January	Melanoma of the Skin	Malignant	Blank(s)	Blank(s)	Blank(s)	Blank(s)
1896	December	December	Melanoma of the Skin	Malignant	Blank(s)	Blank(s)	Blank(s)	Blank(s)
1944	June	June	Melanoma of the Skin	Malignant	Blank(s)	Blank(s)	Blank(s)	Blank(s)
1932	December	December	Melanoma of the Skin	Malignant	Blank(s)	Blank(s)	Blank(s)	Blank(s)
1916	June	June	Melanoma of the Skin	Malignant	Blank(s)	0	10	28
1940	May	May	Melanoma of the Skin	Malignant	Blank(s)	Blank(s)	Blank(s)	Blank(s)
1960	December	December	Melanoma of the Skin	Malignant	Blank(s)	Blank(s)	Blank(s)	Blank(s)
1934	May	May	Melanoma of the Skin	Malignant	Blank(s)	0	40	999
1896	June	June	Melanoma of the Skin	Malignant	Blank(s)	Blank(s)	Blank(s)	Blank(s)
1924	November	November	Melanoma of the Skin	Malignant	Blank(s)	Blank(s)	Blank(s)	Blank(s)
1958	March	March	Melanoma of the Skin	Malignant	Blank(s)	Blank(s)	Blank(s)	Blank(s)
1915	March	March	Melanoma of the Skin	Malignant	Blank(s)	0	40	230
1922	March	March	Melanoma of the Skin	Malignant	Blank(s)	Blank(s)	Blank(s)	Blank(s)
1948	October	October	Melanoma of the Skin	Malignant	Blank(s)	Blank(s)	Blank(s)	Blank(s)
1919	May	May	Melanoma of the Skin	Malignant	Blank(s)	Blank(s)	Blank(s)	Blank(s)
1921	May	May	Melanoma of the Skin	Malignant	Blank(s)	Blank(s)	Blank(s)	Blank(s)
1955	March	March	Melanoma of the Skin	Malignant	Blank(s)	Blank(s)	Blank(s)	Blank(s)
1920	March	March	Melanoma of the Skin	Malignant	Blank(s)	0	20	210
1900	November	November	Melanoma of the Skin	Malignant	Blank(s)	9	50	320
1911	October	October	Melanoma of the Skin	Malignant	Blank(s)	Blank(s)	Blank(s)	Blank(s)
1915	July	July	Melanoma of the Skin	Malignant	Blank(s)	Blank(s)	Blank(s)	Blank(s)
1901	December	December	Melanoma of the Skin	Malignant	Blank(s)	Blank(s)	Blank(s)	Blank(s)
1922	August	August	Melanoma of the Skin	Malignant	Blank(s)	Blank(s)	Blank(s)	Blank(s)
1946	October	October	Melanoma of the Skin	Malignant	Blank(s)	Blank(s)	Blank(s)	Blank(s)
1946	January	January	Melanoma of the Skin	Malignant	Blank(s)	Blank(s)	Blank(s)	Blank(s)
1946	November	November	Melanoma of the Skin	Malignant	Blank(s)	0	20	87
1946	November	November	Melanoma of the Skin	Malignant	Blank(s)	0	30	117
1946	June	June	Melanoma of the Skin	Malignant	Blank(s)	0	10	27
1907	October	October	Melanoma of the Skin	Malignant	Blank(s)	Blank(s)	Blank(s)	Blank(s)
1918	July	July	Melanoma of the Skin	Malignant	Blank(s)	Blank(s)	Blank(s)	Blank(s)
1920	February	February	Melanoma of the Skin	Malignant	Blank(s)	Blank(s)	Blank(s)	Blank(s)
1953	March	March	Melanoma of the Skin	Malignant	Blank(s)	Blank(s)	Blank(s)	Blank(s)
1919	October	October	Melanoma of the Skin	Malignant	Blank(s)	Blank(s)	Blank(s)	Blank(s)
1898	August	August	Melanoma of the Skin	Malignant	Blank(s)	Blank(s)	Blank(s)	Blank(s)
1950	July	July	Melanoma of the Skin	Malignant	Blank(s)	Blank(s)	Blank(s)	Blank(s)
1924	June	June	Melanoma of the Skin	Malignant	Blank(s)	0	10	15
1905	August	August	Melanoma of the Skin	Malignant	Blank(s)	Blank(s)	Blank(s)	Blank(s)
1949	September	September	Melanoma of the Skin	Malignant	Blank(s)	Blank(s)	Blank(s)	Blank(s)
1922	November	November	Melanoma of the Skin	Malignant	Blank(s)	Blank(s)	Blank(s)	Blank(s)
1913	July	July	Melanoma of the Skin	Malignant	Blank(s)	Blank(s)	Blank(s)	Blank(s)
1896	June	June	Melanoma of the Skin	Malignant	Blank(s)	Blank(s)	Blank(s)	Blank(s)
1893	August	August	Melanoma of the Skin	Malignant	Blank(s)	Blank(s)	Blank(s)	Blank(s)
1909	May	May	Melanoma of the Skin	Malignant	Blank(s)	0	30	999
1909	December	December	Melanoma of the Skin	Malignant	Blank(s)	Blank(s)	Blank(s)	Blank(s)
1923	July	July	Melanoma of the Skin	Malignant	Blank(s)	Blank(s)	Blank(s)	Blank(s)
1889	May	May	Melanoma of the Skin	Malignant	Blank(s)	Blank(s)	Blank(s)	Blank(s)
1901	April	April	Melanoma of the Skin	Malignant	Blank(s)	Blank(s)	Blank(s)	Blank(s)
1926	October	October	Melanoma of the Skin	Malignant	Blank(s)	Blank(s)	Blank(s)	Blank(s)
1926	October	October	Melanoma of the Skin	Malignant	Blank(s)	Blank(s)	Blank(s)	Blank(s)
1926	June	June	Melanoma of the Skin	Malignant	Blank(s)	0	20	111
1912	July	July	Melanoma of the Skin	Malignant	Blank(s)	Blank(s)	Blank(s)	Blank(s)
1935	September	September	Melanoma of the Skin	Malignant	Blank(s)	Blank(s)	Blank(s)	Blank(s)
1946	October	October	Melanoma of the Skin	Malignant	Blank(s)	Blank(s)	Blank(s)	Blank(s)
1895	June	June	Melanoma of the Skin	Malignant	Blank(s)	Blank(s)	Blank(s)	Blank(s)
1926	September	September	Melanoma of the Skin	Malignant	Blank(s)	0	30	120
1916	June	June	Melanoma of the Skin	Malignant	Blank(s)	Blank(s)	Blank(s)	Blank(s)
1897	January	January	Melanoma of the Skin	Malignant	Blank(s)	Blank(s)	Blank(s)	Blank(s)
1935	September	September	Melanoma of the Skin	Malignant	Blank(s)	Blank(s)	Blank(s)	Blank(s)
1922	March	March	Melanoma of the Skin	Malignant	Blank(s)	Blank(s)	Blank(s)	Blank(s)
1943	March	March	Melanoma of the Skin	Malignant	Blank(s)	Blank(s)	Blank(s)	Blank(s)
1915	May	May	Melanoma of the Skin	Malignant	Blank(s)	Blank(s)	Blank(s)	Blank(s)
1941	June	June	Melanoma of the Skin	Malignant	Blank(s)	Blank(s)	Blank(s)	Blank(s)
1955	May	May	Melanoma of the Skin	Malignant	Blank(s)	Blank(s)	Blank(s)	Blank(s)
1918	September	September	Melanoma of the Skin	Malignant	Blank(s)	Blank(s)	Blank(s)	Blank(s)
1922	July	July	Melanoma of the Skin	Malignant	Blank(s)	Blank(s)	Blank(s)	Blank(s)
1922	August	August	Melanoma of the Skin	Malignant	Blank(s)	Blank(s)	Blank(s)	Blank(s)
1928	November	November	Melanoma of the Skin	Malignant	Blank(s)	Blank(s)	Blank(s)	Blank(s)
1914	February	February	Melanoma of the Skin	Malignant	Blank(s)	Blank(s)	Blank(s)	Blank(s)
1922	May	May	Melanoma of the Skin	Malignant	Blank(s)	Blank(s)	Blank(s)	Blank(s)
1917	June	June	Melanoma of the Skin	Malignant	Blank(s)	Blank(s)	Blank(s)	Blank(s)
1928	November	November	Melanoma of the Skin	Malignant	Blank(s)	Blank(s)	Blank(s)	Blank(s)
1909	January	January	Melanoma of the Skin	Malignant	Blank(s)	Blank(s)	Blank(s)	Blank(s)
1911	August	August	Melanoma of the Skin	Malignant	Blank(s)	9	99	150
1922	November	November	Melanoma of the Skin	Malignant	Blank(s)	Blank(s)	Blank(s)	Blank(s)
1916	November	November	Melanoma of the Skin	Malignant	Blank(s)	0	11	400
1910	April	April	Melanoma of the Skin	Malignant	Blank(s)	Blank(s)	Blank(s)	Blank(s)
1959	June	June	Melanoma of the Skin	Malignant	Blank(s)	Blank(s)	Blank(s)	Blank(s)
1917	August	August	Melanoma of the Skin	Malignant	Blank(s)	0	30	92
1922	August	August	Melanoma of the Skin	Malignant	Blank(s)	Blank(s)	Blank(s)	Blank(s)
1905	June	June	Melanoma of the Skin	Malignant	Blank(s)	Blank(s)	Blank(s)	Blank(s)
1921	June	June	Melanoma of the Skin	Malignant	Blank(s)	Blank(s)	Blank(s)	Blank(s)
1948	June	June	Melanoma of the Skin	Malignant	Blank(s)	Blank(s)	Blank(s)	Blank(s)
1886	February	February	Melanoma of the Skin	Malignant	Blank(s)	Blank(s)	Blank(s)	Blank(s)
1919	August	August	Melanoma of the Skin	Malignant	Blank(s)	Blank(s)	Blank(s)	Blank(s)
1952	November	November	Melanoma of the Skin	Malignant	Blank(s)	Blank(s)	Blank(s)	Blank(s)
1957	March	March	Melanoma of the Skin	Malignant	Blank(s)	Blank(s)	Blank(s)	Blank(s)
1948	May	May	Melanoma of the Skin	Malignant	Blank(s)	Blank(s)	Blank(s)	Blank(s)
1895	October	October	Melanoma of the Skin	Malignant	Blank(s)	Blank(s)	Blank(s)	Blank(s)
1932	October	October	Melanoma of the Skin	Malignant	Blank(s)	Blank(s)	Blank(s)	Blank(s)
1938	December	December	Melanoma of the Skin	Malignant	Blank(s)	Blank(s)	Blank(s)	Blank(s)
1933	September	September	Melanoma of the Skin	Malignant	Blank(s)	Blank(s)	Blank(s)	Blank(s)
1906	February	February	Melanoma of the Skin	Malignant	Blank(s)	Blank(s)	Blank(s)	Blank(s)
1889	January	January	Melanoma of the Skin	Malignant	Blank(s)	Blank(s)	Blank(s)	Blank(s)
1940	November	November	Melanoma of the Skin	Malignant	Blank(s)	0	20	65
1941	March	March	Melanoma of the Skin	Malignant	Blank(s)	Blank(s)	Blank(s)	Blank(s)
1908	September	September	Melanoma of the Skin	Malignant	Blank(s)	Blank(s)	Blank(s)	Blank(s)
1931	September	September	Melanoma of the Skin	Malignant	Blank(s)	Blank(s)	Blank(s)	Blank(s)
1928	July	July	Melanoma of the Skin	Malignant	Blank(s)	Blank(s)	Blank(s)	Blank(s)
1940	May	May	Melanoma of the Skin	Malignant	Blank(s)	9	10	43
1890	February	February	Melanoma of the Skin	Malignant	Blank(s)	Blank(s)	Blank(s)	Blank(s)
1914	March	March	Melanoma of the Skin	Malignant	Blank(s)	Blank(s)	Blank(s)	Blank(s)
1919	January	January	Melanoma of the Skin	Malignant	Blank(s)	Blank(s)	Blank(s)	Blank(s)
1910	October	October	Melanoma of the Skin	Malignant	Blank(s)	Blank(s)	Blank(s)	Blank(s)
1947	October	October	Melanoma of the Skin	Malignant	Blank(s)	Blank(s)	Blank(s)	Blank(s)
1916	July	July	Melanoma of the Skin	Malignant	Blank(s)	Blank(s)	Blank(s)	Blank(s)
1913	October	October	Melanoma of the Skin	Malignant	Blank(s)	Blank(s)	Blank(s)	Blank(s)
1922	April	April	Melanoma of the Skin	Malignant	Blank(s)	Blank(s)	Blank(s)	Blank(s)
1948	June	June	Melanoma of the Skin	Malignant	Blank(s)	Blank(s)	Blank(s)	Blank(s)
1902	May	May	Melanoma of the Skin	Malignant	Blank(s)	Blank(s)	Blank(s)	Blank(s)
1905	June	June	Melanoma of the Skin	Malignant	Blank(s)	Blank(s)	Blank(s)	Blank(s)
1948	October	October	Melanoma of the Skin	Malignant	Blank(s)	Blank(s)	Blank(s)	Blank(s)
1948	February	February	Melanoma of the Skin	Malignant	Blank(s)	Blank(s)	Blank(s)	Blank(s)
1917	January	January	Melanoma of the Skin	Malignant	Blank(s)	Blank(s)	Blank(s)	Blank(s)
1897	March	March	Melanoma of the Skin	Malignant	Blank(s)	9	20	220
1923	June	June	Melanoma of the Skin	Malignant	Blank(s)	Blank(s)	Blank(s)	Blank(s)
1911	July	July	Melanoma of the Skin	Malignant	Blank(s)	9	10	3
1919	June	June	Melanoma of the Skin	Malignant	Blank(s)	Blank(s)	Blank(s)	Blank(s)
1932	February	February	Melanoma of the Skin	Malignant	Blank(s)	Blank(s)	Blank(s)	Blank(s)
1926	May	May	Melanoma of the Skin	Malignant	Blank(s)	Blank(s)	Blank(s)	Blank(s)
1926	March	March	Melanoma of the Skin	Malignant	Blank(s)	Blank(s)	Blank(s)	Blank(s)
1944	April	April	Melanoma of the Skin	Malignant	Blank(s)	Blank(s)	Blank(s)	Blank(s)
1905	October	October	Melanoma of the Skin	Malignant	Blank(s)	Blank(s)	Blank(s)	Blank(s)
1951	August	August	Melanoma of the Skin	Malignant	Blank(s)	Blank(s)	Blank(s)	Blank(s)
1947	October	October	Melanoma of the Skin	Malignant	Blank(s)	0	30	70
1916	December	December	Melanoma of the Skin	Malignant	Blank(s)	Blank(s)	Blank(s)	Blank(s)
1939	July	July	Melanoma of the Skin	Malignant	Blank(s)	Blank(s)	Blank(s)	Blank(s)
1945	August	August	Melanoma of the Skin	Malignant	Blank(s)	Blank(s)	Blank(s)	Blank(s)
1921	November	November	Melanoma of the Skin	Malignant	Blank(s)	Blank(s)	Blank(s)	Blank(s)
1938	April	April	Melanoma of the Skin	Malignant	Blank(s)	Blank(s)	Blank(s)	Blank(s)
1914	July	July	Melanoma of the Skin	Malignant	Blank(s)	Blank(s)	Blank(s)	Blank(s)
1935	April	April	Melanoma of the Skin	Malignant	Blank(s)	Blank(s)	Blank(s)	Blank(s)
1931	February	February	Melanoma of the Skin	Malignant	Blank(s)	Blank(s)	Blank(s)	Blank(s)
1921	July	July	Melanoma of the Skin	Malignant	Blank(s)	Blank(s)	Blank(s)	Blank(s)
1897	November	November	Melanoma of the Skin	Malignant	Blank(s)	Blank(s)	Blank(s)	Blank(s)
1909	January	January	Melanoma of the Skin	Malignant	Blank(s)	Blank(s)	Blank(s)	Blank(s)
1954	December	December	Melanoma of the Skin	Malignant	Blank(s)	Blank(s)	Blank(s)	Blank(s)
1898	August	August	Melanoma of the Skin	Malignant	Blank(s)	Blank(s)	Blank(s)	Blank(s)
1933	May	May	Melanoma of the Skin	Malignant	Blank(s)	0	10	44
1933	November	November	Melanoma of the Skin	Malignant	Blank(s)	Blank(s)	Blank(s)	Blank(s)
1915	April	April	Melanoma of the Skin	Malignant	Blank(s)	Blank(s)	Blank(s)	Blank(s)
1919	January	January	Melanoma of the Skin	Malignant	Blank(s)	Blank(s)	Blank(s)	Blank(s)
1905	January	January	Melanoma of the Skin	Malignant	Blank(s)	Blank(s)	Blank(s)	Blank(s)
1919	April	April	Melanoma of the Skin	Malignant	Blank(s)	Blank(s)	Blank(s)	Blank(s)
1936	January	January	Melanoma of the Skin	Malignant	Blank(s)	Blank(s)	Blank(s)	Blank(s)
1911	March	March	Melanoma of the Skin	Malignant	Blank(s)	Blank(s)	Blank(s)	Blank(s)
1926	May	May	Melanoma of the Skin	Malignant	Blank(s)	0	10	30
1915	May	May	Melanoma of the Skin	Malignant	Blank(s)	Blank(s)	Blank(s)	Blank(s)
1915	May	May	Melanoma of the Skin	Malignant	Blank(s)	9	20	60
1950	July	July	Melanoma of the Skin	Malignant	Blank(s)	Blank(s)	Blank(s)	Blank(s)
1937	August	August	Melanoma of the Skin	Malignant	Blank(s)	Blank(s)	Blank(s)	Blank(s)
1909	June	June	Melanoma of the Skin	Malignant	Blank(s)	Blank(s)	Blank(s)	Blank(s)
1908	March	March	Melanoma of the Skin	Malignant	Blank(s)	Blank(s)	Blank(s)	Blank(s)
1951	March	March	Melanoma of the Skin	Malignant	Blank(s)	Blank(s)	Blank(s)	Blank(s)
1922	January	January	Melanoma of the Skin	Malignant	Blank(s)	0	30	140
1941	June	June	Melanoma of the Skin	Malignant	Blank(s)	Blank(s)	Blank(s)	Blank(s)
1929	November	November	Melanoma of the Skin	Malignant	Blank(s)	Blank(s)	Blank(s)	Blank(s)
1926	March	March	Melanoma of the Skin	Malignant	Blank(s)	Blank(s)	Blank(s)	Blank(s)
1900	March	March	Melanoma of the Skin	Malignant	Blank(s)	Blank(s)	Blank(s)	Blank(s)
1906	February	February	Melanoma of the Skin	Malignant	Blank(s)	Blank(s)	Blank(s)	Blank(s)
1905	January	January	Melanoma of the Skin	Malignant	Blank(s)	Blank(s)	Blank(s)	Blank(s)
1920	October	October	Melanoma of the Skin	Malignant	Blank(s)	Blank(s)	Blank(s)	Blank(s)
1920	April	April	Melanoma of the Skin	Malignant	Blank(s)	0	30	136
1919	October	October	Melanoma of the Skin	Malignant	Blank(s)	Blank(s)	Blank(s)	Blank(s)
1915	April	April	Melanoma of the Skin	Malignant	Blank(s)	9	10	60
1933	June	June	Melanoma of the Skin	Malignant	Blank(s)	Blank(s)	Blank(s)	Blank(s)
1915	July	July	Melanoma of the Skin	Malignant	Blank(s)	Blank(s)	Blank(s)	Blank(s)
1924	May	May	Melanoma of the Skin	Malignant	Blank(s)	Blank(s)	Blank(s)	Blank(s)
1907	January	January	Melanoma of the Skin	Malignant	Blank(s)	Blank(s)	Blank(s)	Blank(s)
1940	March	March	Melanoma of the Skin	Malignant	Blank(s)	Blank(s)	Blank(s)	Blank(s)
1951	Blank(s)	July	Melanoma of the Skin	Malignant	Blank(s)	Blank(s)	Blank(s)	Blank(s)
1919	July	July	Melanoma of the Skin	Malignant	Blank(s)	Blank(s)	Blank(s)	Blank(s)
1918	February	February	Melanoma of the Skin	Malignant	Blank(s)	Blank(s)	Blank(s)	Blank(s)
1925	May	May	Melanoma of the Skin	Malignant	Blank(s)	Blank(s)	Blank(s)	Blank(s)
1940	April	April	Melanoma of the Skin	Malignant	Blank(s)	Blank(s)	Blank(s)	Blank(s)
1898	May	May	Melanoma of the Skin	Malignant	Blank(s)	9	30	160
1906	April	April	Melanoma of the Skin	Malignant	Blank(s)	Blank(s)	Blank(s)	Blank(s)
1922	July	July	Melanoma of the Skin	Malignant	Blank(s)	Blank(s)	Blank(s)	Blank(s)
1942	June	June	Melanoma of the Skin	Malignant	Blank(s)	Blank(s)	Blank(s)	Blank(s)
1906	October	October	Melanoma of the Skin	Malignant	Blank(s)	Blank(s)	Blank(s)	Blank(s)
1923	August	August	Melanoma of the Skin	Malignant	Blank(s)	Blank(s)	Blank(s)	Blank(s)
1930	August	August	Melanoma of the Skin	Malignant	Blank(s)	9	85	999
1913	August	August	Melanoma of the Skin	Malignant	Blank(s)	Blank(s)	Blank(s)	Blank(s)
1942	September	September	Melanoma of the Skin	Malignant	Blank(s)	Blank(s)	Blank(s)	Blank(s)
1920	October	October	Melanoma of the Skin	Malignant	Blank(s)	Blank(s)	Blank(s)	Blank(s)
1917	November	November	Melanoma of the Skin	Malignant	Blank(s)	Blank(s)	Blank(s)	Blank(s)
1922	July	July	Melanoma of the Skin	Malignant	Blank(s)	Blank(s)	Blank(s)	Blank(s)
1945	April	April	Melanoma of the Skin	Malignant	Blank(s)	Blank(s)	Blank(s)	Blank(s)
1958	March	March	Melanoma of the Skin	Malignant	Blank(s)	Blank(s)	Blank(s)	Blank(s)
1940	November	November	Melanoma of the Skin	Malignant	Blank(s)	Blank(s)	Blank(s)	Blank(s)
1920	June	June	Melanoma of the Skin	Malignant	Blank(s)	Blank(s)	Blank(s)	Blank(s)
1902	March	March	Melanoma of the Skin	Malignant	Blank(s)	Blank(s)	Blank(s)	Blank(s)
1934	February	February	Melanoma of the Skin	Malignant	Blank(s)	Blank(s)	Blank(s)	Blank(s)
1905	April	April	Melanoma of the Skin	Malignant	Blank(s)	Blank(s)	Blank(s)	Blank(s)
1908	April	April	Melanoma of the Skin	Malignant	Blank(s)	Blank(s)	Blank(s)	Blank(s)
1949	January	January	Melanoma of the Skin	Malignant	Blank(s)	Blank(s)	Blank(s)	Blank(s)
1894	March	March	Melanoma of the Skin	Malignant	Blank(s)	Blank(s)	Blank(s)	Blank(s)
1913	October	October	Melanoma of the Skin	Malignant	Blank(s)	Blank(s)	Blank(s)	Blank(s)
1909	December	December	Melanoma of the Skin	Malignant	Blank(s)	Blank(s)	Blank(s)	Blank(s)
1901	November	November	Melanoma of the Skin	Malignant	Blank(s)	Blank(s)	Blank(s)	Blank(s)
1917	June	June	Melanoma of the Skin	Malignant	Blank(s)	Blank(s)	Blank(s)	Blank(s)
1899	April	April	Melanoma of the Skin	Malignant	Blank(s)	Blank(s)	Blank(s)	Blank(s)
1928	July	July	Melanoma of the Skin	Malignant	Blank(s)	9	99	999
1918	May	May	Melanoma of the Skin	Malignant	Blank(s)	Blank(s)	Blank(s)	Blank(s)
1917	March	March	Melanoma of the Skin	Malignant	Blank(s)	Blank(s)	Blank(s)	Blank(s)
1903	April	April	Melanoma of the Skin	Malignant	Blank(s)	Blank(s)	Blank(s)	Blank(s)
1901	May	May	Melanoma of the Skin	Malignant	Blank(s)	Blank(s)	Blank(s)	Blank(s)
1944	March	March	Melanoma of the Skin	Malignant	Blank(s)	Blank(s)	Blank(s)	Blank(s)
1909	October	October	Melanoma of the Skin	Malignant	Blank(s)	Blank(s)	Blank(s)	Blank(s)
1916	July	July	Melanoma of the Skin	Malignant	Blank(s)	Blank(s)	Blank(s)	Blank(s)
1941	May	May	Melanoma of the Skin	Malignant	Blank(s)	Blank(s)	Blank(s)	Blank(s)
1942	June	June	Melanoma of the Skin	Malignant	Blank(s)	Blank(s)	Blank(s)	Blank(s)
1915	April	April	Melanoma of the Skin	Malignant	Blank(s)	Blank(s)	Blank(s)	Blank(s)
1914	September	September	Melanoma of the Skin	Malignant	Blank(s)	Blank(s)	Blank(s)	Blank(s)
1947	July	July	Melanoma of the Skin	Malignant	Blank(s)	Blank(s)	Blank(s)	Blank(s)
1942	May	May	Melanoma of the Skin	Malignant	Blank(s)	Blank(s)	Blank(s)	Blank(s)
1950	August	August	Melanoma of the Skin	Malignant	Blank(s)	Blank(s)	Blank(s)	Blank(s)
1954	March	March	Melanoma of the Skin	Malignant	Blank(s)	9	10	66
1914	June	June	Melanoma of the Skin	Malignant	Blank(s)	Blank(s)	Blank(s)	Blank(s)
1897	May	May	Melanoma of the Skin	Malignant	Blank(s)	Blank(s)	Blank(s)	Blank(s)
1909	September	September	Melanoma of the Skin	Malignant	Blank(s)	Blank(s)	Blank(s)	Blank(s)
1936	June	June	Melanoma of the Skin	Malignant	Blank(s)	Blank(s)	Blank(s)	Blank(s)
1946	September	September	Melanoma of the Skin	Malignant	Blank(s)	Blank(s)	Blank(s)	Blank(s)
1940	September	September	Melanoma of the Skin	Malignant	Blank(s)	Blank(s)	Blank(s)	Blank(s)
1946	April	April	Melanoma of the Skin	Malignant	Blank(s)	Blank(s)	Blank(s)	Blank(s)
1902	February	February	Melanoma of the Skin	Malignant	Blank(s)	Blank(s)	Blank(s)	Blank(s)
1912	October	October	Melanoma of the Skin	Malignant	Blank(s)	Blank(s)	Blank(s)	Blank(s)
1921	March	March	Melanoma of the Skin	Malignant	Blank(s)	Blank(s)	Blank(s)	Blank(s)
1924	May	May	Melanoma of the Skin	Malignant	Blank(s)	Blank(s)	Blank(s)	Blank(s)
1929	July	July	Melanoma of the Skin	Malignant	Blank(s)	Blank(s)	Blank(s)	Blank(s)
1922	August	August	Melanoma of the Skin	Malignant	Blank(s)	Blank(s)	Blank(s)	Blank(s)
1935	April	April	Melanoma of the Skin	Malignant	Blank(s)	Blank(s)	Blank(s)	Blank(s)
1951	March	March	Melanoma of the Skin	Malignant	Blank(s)	Blank(s)	Blank(s)	Blank(s)
1951	November	November	Melanoma of the Skin	Malignant	Blank(s)	Blank(s)	Blank(s)	Blank(s)
1951	October	October	Melanoma of the Skin	Malignant	Blank(s)	Blank(s)	Blank(s)	Blank(s)
1919	October	October	Melanoma of the Skin	Malignant	Blank(s)	Blank(s)	Blank(s)	Blank(s)
1938	May	May	Melanoma of the Skin	Malignant	Blank(s)	Blank(s)	Blank(s)	Blank(s)
1933	August	August	Melanoma of the Skin	Malignant	Blank(s)	Blank(s)	Blank(s)	Blank(s)
1903	July	July	Melanoma of the Skin	Malignant	Blank(s)	Blank(s)	Blank(s)	Blank(s)
1899	Blank(s)	July	Melanoma of the Skin	Malignant	Blank(s)	Blank(s)	Blank(s)	Blank(s)
1920	April	April	Melanoma of the Skin	Malignant	Blank(s)	Blank(s)	Blank(s)	Blank(s)
1931	September	September	Melanoma of the Skin	Malignant	Blank(s)	1	30	140
1921	December	December	Melanoma of the Skin	Malignant	Blank(s)	Blank(s)	Blank(s)	Blank(s)
1942	June	June	Melanoma of the Skin	Malignant	Blank(s)	Blank(s)	Blank(s)	Blank(s)
1949	March	March	Melanoma of the Skin	Malignant	Blank(s)	Blank(s)	Blank(s)	Blank(s)
1915	June	June	Melanoma of the Skin	Malignant	Blank(s)	Blank(s)	Blank(s)	Blank(s)
1905	September	September	Melanoma of the Skin	Malignant	Blank(s)	9	40	90
1929	February	February	Melanoma of the Skin	Malignant	Blank(s)	9	10	40
1929	October	October	Melanoma of the Skin	Malignant	Blank(s)	Blank(s)	Blank(s)	Blank(s)
1917	September	September	Melanoma of the Skin	Malignant	Blank(s)	Blank(s)	Blank(s)	Blank(s)
1934	September	September	Melanoma of the Skin	Malignant	Blank(s)	Blank(s)	Blank(s)	Blank(s)
1938	February	February	Melanoma of the Skin	Malignant	Blank(s)	Blank(s)	Blank(s)	Blank(s)
1920	June	June	Melanoma of the Skin	Malignant	Blank(s)	Blank(s)	Blank(s)	Blank(s)
1941	July	July	Melanoma of the Skin	Malignant	Blank(s)	Blank(s)	Blank(s)	Blank(s)
1917	October	October	Melanoma of the Skin	Malignant	Blank(s)	Blank(s)	Blank(s)	Blank(s)
1948	May	May	Melanoma of the Skin	Malignant	Blank(s)	Blank(s)	Blank(s)	Blank(s)
1906	August	August	Melanoma of the Skin	Malignant	Blank(s)	Blank(s)	Blank(s)	Blank(s)
1906	August	August	Melanoma of the Skin	Malignant	Blank(s)	Blank(s)	Blank(s)	Blank(s)
1953	January	January	Melanoma of the Skin	Malignant	Blank(s)	Blank(s)	Blank(s)	Blank(s)
1918	June	June	Melanoma of the Skin	Malignant	Blank(s)	Blank(s)	Blank(s)	Blank(s)
1938	November	November	Melanoma of the Skin	Malignant	Blank(s)	Blank(s)	Blank(s)	Blank(s)
1896	November	November	Melanoma of the Skin	Malignant	Blank(s)	Blank(s)	Blank(s)	Blank(s)
1937	June	June	Melanoma of the Skin	Malignant	Blank(s)	0	10	29
1945	April	April	Melanoma of the Skin	Malignant	Blank(s)	Blank(s)	Blank(s)	Blank(s)
1933	March	March	Melanoma of the Skin	Malignant	Blank(s)	Blank(s)	Blank(s)	Blank(s)
1932	June	June	Melanoma of the Skin	Malignant	Blank(s)	Blank(s)	Blank(s)	Blank(s)
1926	November	November	Melanoma of the Skin	Malignant	Blank(s)	Blank(s)	Blank(s)	Blank(s)
1946	April	April	Melanoma of the Skin	Malignant	Blank(s)	Blank(s)	Blank(s)	Blank(s)
1900	May	May	Melanoma of the Skin	Malignant	Blank(s)	Blank(s)	Blank(s)	Blank(s)
1902	May	May	Melanoma of the Skin	Malignant	Blank(s)	Blank(s)	Blank(s)	Blank(s)
1936	March	March	Melanoma of the Skin	Malignant	Blank(s)	Blank(s)	Blank(s)	Blank(s)
1923	April	April	Melanoma of the Skin	Malignant	Blank(s)	Blank(s)	Blank(s)	Blank(s)
1901	September	September	Melanoma of the Skin	Malignant	Blank(s)	Blank(s)	Blank(s)	Blank(s)
1918	July	July	Melanoma of the Skin	Malignant	Blank(s)	Blank(s)	Blank(s)	Blank(s)
1946	July	July	Melanoma of the Skin	Malignant	Blank(s)	Blank(s)	Blank(s)	Blank(s)
1950	August	August	Melanoma of the Skin	Malignant	Blank(s)	Blank(s)	Blank(s)	Blank(s)
1940	July	July	Melanoma of the Skin	Malignant	Blank(s)	Blank(s)	Blank(s)	Blank(s)
1923	August	August	Melanoma of the Skin	Malignant	Blank(s)	Blank(s)	Blank(s)	Blank(s)
1942	October	October	Melanoma of the Skin	Malignant	Blank(s)	Blank(s)	Blank(s)	Blank(s)
1940	March	March	Melanoma of the Skin	Malignant	Blank(s)	Blank(s)	Blank(s)	Blank(s)
1930	August	August	Melanoma of the Skin	Malignant	Blank(s)	Blank(s)	Blank(s)	Blank(s)
1915	December	December	Melanoma of the Skin	Malignant	Blank(s)	Blank(s)	Blank(s)	Blank(s)
1909	May	May	Melanoma of the Skin	Malignant	Blank(s)	Blank(s)	Blank(s)	Blank(s)
1905	March	March	Melanoma of the Skin	Malignant	Blank(s)	0	20	78
1949	February	February	Melanoma of the Skin	Malignant	Blank(s)	Blank(s)	Blank(s)	Blank(s)
1957	April	April	Melanoma of the Skin	Malignant	Blank(s)	Blank(s)	Blank(s)	Blank(s)
1957	May	May	Melanoma of the Skin	Malignant	Blank(s)	Blank(s)	Blank(s)	Blank(s)
1950	February	February	Melanoma of the Skin	Malignant	Blank(s)	Blank(s)	Blank(s)	Blank(s)
1918	August	August	Melanoma of the Skin	Malignant	Blank(s)	Blank(s)	Blank(s)	Blank(s)
1941	February	February	Melanoma of the Skin	Malignant	Blank(s)	Blank(s)	Blank(s)	Blank(s)
1931	December	December	Melanoma of the Skin	Malignant	Blank(s)	Blank(s)	Blank(s)	Blank(s)
1937	June	June	Melanoma of the Skin	Malignant	Blank(s)	Blank(s)	Blank(s)	Blank(s)
1929	February	February	Melanoma of the Skin	Malignant	Blank(s)	Blank(s)	Blank(s)	Blank(s)
1929	September	September	Melanoma of the Skin	Malignant	Blank(s)	Blank(s)	Blank(s)	Blank(s)
1929	November	November	Melanoma of the Skin	Malignant	Blank(s)	Blank(s)	Blank(s)	Blank(s)
1922	December	December	Melanoma of the Skin	Malignant	Blank(s)	Blank(s)	Blank(s)	Blank(s)
1910	September	September	Melanoma of the Skin	Malignant	Blank(s)	Blank(s)	Blank(s)	Blank(s)
1951	April	April	Melanoma of the Skin	Malignant	Blank(s)	Blank(s)	Blank(s)	Blank(s)
1931	January	January	Melanoma of the Skin	Malignant	Blank(s)	Blank(s)	Blank(s)	Blank(s)
1899	August	August	Melanoma of the Skin	Malignant	Blank(s)	Blank(s)	Blank(s)	Blank(s)
1911	July	July	Melanoma of the Skin	Malignant	Blank(s)	Blank(s)	Blank(s)	Blank(s)
1947	May	May	Melanoma of the Skin	Malignant	Blank(s)	Blank(s)	Blank(s)	Blank(s)
1905	October	October	Melanoma of the Skin	Malignant	Blank(s)	Blank(s)	Blank(s)	Blank(s)
1955	April	April	Melanoma of the Skin	Malignant	Blank(s)	Blank(s)	Blank(s)	Blank(s)
1939	April	April	Melanoma of the Skin	Malignant	Blank(s)	Blank(s)	Blank(s)	Blank(s)
1912	August	August	Melanoma of the Skin	Malignant	Blank(s)	Blank(s)	Blank(s)	Blank(s)
1936	January	January	Melanoma of the Skin	Malignant	Blank(s)	Blank(s)	Blank(s)	Blank(s)
1920	October	October	Melanoma of the Skin	Malignant	Blank(s)	Blank(s)	Blank(s)	Blank(s)
1919	August	August	Melanoma of the Skin	Malignant	Blank(s)	9	10	60
1924	July	July	Melanoma of the Skin	Malignant	Blank(s)	Blank(s)	Blank(s)	Blank(s)
1931	January	January	Melanoma of the Skin	Malignant	Blank(s)	Blank(s)	Blank(s)	Blank(s)
1923	July	July	Melanoma of the Skin	Malignant	Blank(s)	Blank(s)	Blank(s)	Blank(s)
1913	April	April	Melanoma of the Skin	Malignant	Blank(s)	Blank(s)	Blank(s)	Blank(s)
1916	September	September	Melanoma of the Skin	Malignant	Blank(s)	Blank(s)	Blank(s)	Blank(s)
1891	January	January	Melanoma of the Skin	Malignant	Blank(s)	Blank(s)	Blank(s)	Blank(s)
1921	June	June	Melanoma of the Skin	Malignant	Blank(s)	Blank(s)	Blank(s)	Blank(s)
1931	March	March	Melanoma of the Skin	Malignant	Blank(s)	9	30	200
1943	April	April	Melanoma of the Skin	Malignant	Blank(s)	Blank(s)	Blank(s)	Blank(s)
1932	April	April	Melanoma of the Skin	Malignant	Blank(s)	Blank(s)	Blank(s)	Blank(s)
1932	August	August	Melanoma of the Skin	Malignant	Blank(s)	Blank(s)	Blank(s)	Blank(s)
1922	January	January	Melanoma of the Skin	Malignant	Blank(s)	9	20	74
1941	August	August	Melanoma of the Skin	Malignant	Blank(s)	Blank(s)	Blank(s)	Blank(s)
1954	April	April	Melanoma of the Skin	Malignant	Blank(s)	Blank(s)	Blank(s)	Blank(s)
1901	November	November	Melanoma of the Skin	Malignant	Blank(s)	Blank(s)	Blank(s)	Blank(s)
1947	August	August	Melanoma of the Skin	Malignant	Blank(s)	Blank(s)	Blank(s)	Blank(s)
1889	September	September	Melanoma of the Skin	Malignant	Blank(s)	Blank(s)	Blank(s)	Blank(s)
1939	January	January	Melanoma of the Skin	Malignant	Blank(s)	Blank(s)	Blank(s)	Blank(s)
1946	Blank(s)	July	Melanoma of the Skin	Malignant	Blank(s)	Blank(s)	Blank(s)	Blank(s)
1907	August	August	Melanoma of the Skin	Malignant	Blank(s)	Blank(s)	Blank(s)	Blank(s)
1918	May	May	Melanoma of the Skin	Malignant	Blank(s)	Blank(s)	Blank(s)	Blank(s)
1911	June	June	Melanoma of the Skin	Malignant	Blank(s)	Blank(s)	Blank(s)	Blank(s)
1922	August	August	Melanoma of the Skin	Malignant	Blank(s)	Blank(s)	Blank(s)	Blank(s)
1904	March	March	Melanoma of the Skin	Malignant	Blank(s)	Blank(s)	Blank(s)	Blank(s)
1909	September	September	Melanoma of the Skin	Malignant	Blank(s)	Blank(s)	Blank(s)	Blank(s)
1946	May	May	Melanoma of the Skin	Malignant	Blank(s)	Blank(s)	Blank(s)	Blank(s)
1914	October	October	Melanoma of the Skin	Malignant	Blank(s)	Blank(s)	Blank(s)	Blank(s)
1938	February	February	Melanoma of the Skin	Malignant	Blank(s)	Blank(s)	Blank(s)	Blank(s)
1904	January	January	Melanoma of the Skin	Malignant	Blank(s)	Blank(s)	Blank(s)	Blank(s)
1919	June	June	Melanoma of the Skin	Malignant	Blank(s)	Blank(s)	Blank(s)	Blank(s)
1919	March	March	Melanoma of the Skin	Malignant	Blank(s)	Blank(s)	Blank(s)	Blank(s)
1923	December	December	Melanoma of the Skin	Malignant	Blank(s)	Blank(s)	Blank(s)	Blank(s)
1919	June	June	Melanoma of the Skin	Malignant	Blank(s)	Blank(s)	Blank(s)	Blank(s)
1904	March	March	Melanoma of the Skin	Malignant	Blank(s)	9	99	999
1915	March	March	Melanoma of the Skin	Malignant	Blank(s)	Blank(s)	Blank(s)	Blank(s)
1915	October	October	Melanoma of the Skin	Malignant	Blank(s)	9	10	48
1916	January	January	Melanoma of the Skin	Malignant	Blank(s)	0	20	160
1948	August	August	Melanoma of the Skin	Malignant	Blank(s)	Blank(s)	Blank(s)	Blank(s)
1929	March	March	Melanoma of the Skin	Malignant	Blank(s)	Blank(s)	Blank(s)	Blank(s)
1949	July	July	Melanoma of the Skin	Malignant	Blank(s)	Blank(s)	Blank(s)	Blank(s)
1894	July	July	Melanoma of the Skin	Malignant	Blank(s)	Blank(s)	Blank(s)	Blank(s)
1931	August	August	Melanoma of the Skin	Malignant	Blank(s)	Blank(s)	Blank(s)	Blank(s)
1909	December	December	Melanoma of the Skin	Malignant	Blank(s)	Blank(s)	Blank(s)	Blank(s)
1945	August	August	Melanoma of the Skin	Malignant	Blank(s)	Blank(s)	Blank(s)	Blank(s)
1894	March	March	Melanoma of the Skin	Malignant	Blank(s)	Blank(s)	Blank(s)	Blank(s)
1908	July	July	Melanoma of the Skin	Malignant	Blank(s)	Blank(s)	Blank(s)	Blank(s)
1955	July	July	Melanoma of the Skin	Malignant	Blank(s)	Blank(s)	Blank(s)	Blank(s)
1947	February	February	Melanoma of the Skin	Malignant	Blank(s)	Blank(s)	Blank(s)	Blank(s)
1894	July	July	Melanoma of the Skin	Malignant	Blank(s)	Blank(s)	Blank(s)	Blank(s)
1910	January	January	Melanoma of the Skin	Malignant	Blank(s)	Blank(s)	Blank(s)	Blank(s)
1910	March	March	Melanoma of the Skin	Malignant	Blank(s)	9	50	5
1913	May	May	Melanoma of the Skin	Malignant	Blank(s)	Blank(s)	Blank(s)	Blank(s)
1916	October	October	Melanoma of the Skin	Malignant	Blank(s)	Blank(s)	Blank(s)	Blank(s)
1955	September	September	Melanoma of the Skin	Malignant	Blank(s)	Blank(s)	Blank(s)	Blank(s)
1941	February	February	Melanoma of the Skin	Malignant	Blank(s)	Blank(s)	Blank(s)	Blank(s)
1953	December	December	Melanoma of the Skin	Malignant	Blank(s)	Blank(s)	Blank(s)	Blank(s)
1909	December	December	Melanoma of the Skin	Malignant	Blank(s)	Blank(s)	Blank(s)	Blank(s)
1908	July	July	Melanoma of the Skin	Malignant	Blank(s)	9	40	999
1929	October	October	Melanoma of the Skin	Malignant	Blank(s)	Blank(s)	Blank(s)	Blank(s)
1956	January	January	Melanoma of the Skin	Malignant	Blank(s)	Blank(s)	Blank(s)	Blank(s)
1934	April	April	Melanoma of the Skin	Malignant	Blank(s)	Blank(s)	Blank(s)	Blank(s)
1893	April	April	Melanoma of the Skin	Malignant	Blank(s)	Blank(s)	Blank(s)	Blank(s)
1919	November	November	Melanoma of the Skin	Malignant	Blank(s)	Blank(s)	Blank(s)	Blank(s)
1948	December	December	Melanoma of the Skin	Malignant	Blank(s)	Blank(s)	Blank(s)	Blank(s)
1890	April	April	Melanoma of the Skin	Malignant	Blank(s)	Blank(s)	Blank(s)	Blank(s)
1941	June	June	Melanoma of the Skin	Malignant	Blank(s)	Blank(s)	Blank(s)	Blank(s)
1938	October	October	Melanoma of the Skin	Malignant	Blank(s)	Blank(s)	Blank(s)	Blank(s)
1905	October	October	Melanoma of the Skin	Malignant	Blank(s)	Blank(s)	Blank(s)	Blank(s)
1886	December	December	Melanoma of the Skin	Malignant	Blank(s)	Blank(s)	Blank(s)	Blank(s)
1898	January	January	Melanoma of the Skin	Malignant	Blank(s)	Blank(s)	Blank(s)	Blank(s)
1884	May	May	Melanoma of the Skin	Malignant	Blank(s)	Blank(s)	Blank(s)	Blank(s)
1933	March	March	Melanoma of the Skin	Malignant	Blank(s)	Blank(s)	Blank(s)	Blank(s)
1911	August	August	Melanoma of the Skin	Malignant	Blank(s)	Blank(s)	Blank(s)	Blank(s)
1925	May	May	Melanoma of the Skin	Malignant	Blank(s)	Blank(s)	Blank(s)	Blank(s)
1951	March	March	Melanoma of the Skin	Malignant	Blank(s)	Blank(s)	Blank(s)	Blank(s)
1903	August	August	Melanoma of the Skin	Malignant	Blank(s)	Blank(s)	Blank(s)	Blank(s)
1934	July	July	Melanoma of the Skin	Malignant	Blank(s)	Blank(s)	Blank(s)	Blank(s)
1927	December	December	Melanoma of the Skin	Malignant	Blank(s)	Blank(s)	Blank(s)	Blank(s)
1890	February	February	Melanoma of the Skin	Malignant	Blank(s)	Blank(s)	Blank(s)	Blank(s)
1939	May	May	Melanoma of the Skin	Malignant	Blank(s)	Blank(s)	Blank(s)	Blank(s)
1927	September	September	Melanoma of the Skin	Malignant	Blank(s)	Blank(s)	Blank(s)	Blank(s)
1932	October	October	Melanoma of the Skin	Malignant	Blank(s)	Blank(s)	Blank(s)	Blank(s)
1942	October	October	Melanoma of the Skin	Malignant	Blank(s)	Blank(s)	Blank(s)	Blank(s)
1941	January	January	Melanoma of the Skin	Malignant	Blank(s)	Blank(s)	Blank(s)	Blank(s)
1921	February	February	Melanoma of the Skin	Malignant	Blank(s)	Blank(s)	Blank(s)	Blank(s)
1949	July	July	Melanoma of the Skin	Malignant	Blank(s)	Blank(s)	Blank(s)	Blank(s)
1905	July	July	Melanoma of the Skin	Malignant	Blank(s)	Blank(s)	Blank(s)	Blank(s)
1946	November	November	Melanoma of the Skin	Malignant	Blank(s)	Blank(s)	Blank(s)	Blank(s)
1925	April	April	Melanoma of the Skin	Malignant	Blank(s)	9	20	100
1907	August	August	Melanoma of the Skin	Malignant	Blank(s)	Blank(s)	Blank(s)	Blank(s)
1924	February	February	Melanoma of the Skin	Malignant	Blank(s)	Blank(s)	Blank(s)	Blank(s)
1911	January	January	Melanoma of the Skin	Malignant	Blank(s)	Blank(s)	Blank(s)	Blank(s)
1930	January	January	Melanoma of the Skin	Malignant	Blank(s)	Blank(s)	Blank(s)	Blank(s)
1933	July	July	Melanoma of the Skin	Malignant	Blank(s)	Blank(s)	Blank(s)	Blank(s)
1944	May	May	Melanoma of the Skin	Malignant	Blank(s)	Blank(s)	Blank(s)	Blank(s)
1945	November	November	Melanoma of the Skin	Malignant	Blank(s)	Blank(s)	Blank(s)	Blank(s)
1928	December	December	Melanoma of the Skin	Malignant	Blank(s)	Blank(s)	Blank(s)	Blank(s)
1892	July	July	Melanoma of the Skin	Malignant	Blank(s)	Blank(s)	Blank(s)	Blank(s)
1905	February	February	Melanoma of the Skin	Malignant	Blank(s)	Blank(s)	Blank(s)	Blank(s)
1940	January	January	Melanoma of the Skin	Malignant	Blank(s)	Blank(s)	Blank(s)	Blank(s)
1932	December	December	Melanoma of the Skin	Malignant	Blank(s)	Blank(s)	Blank(s)	Blank(s)
1900	February	February	Melanoma of the Skin	Malignant	Blank(s)	Blank(s)	Blank(s)	Blank(s)
1903	December	December	Melanoma of the Skin	Malignant	Blank(s)	Blank(s)	Blank(s)	Blank(s)
1939	September	September	Melanoma of the Skin	Malignant	Blank(s)	Blank(s)	Blank(s)	Blank(s)
1917	July	July	Melanoma of the Skin	Malignant	Blank(s)	Blank(s)	Blank(s)	Blank(s)
1924	May	May	Melanoma of the Skin	Malignant	Blank(s)	0	40	84
1956	September	September	Melanoma of the Skin	Malignant	Blank(s)	Blank(s)	Blank(s)	Blank(s)
1928	August	August	Melanoma of the Skin	Malignant	Blank(s)	Blank(s)	Blank(s)	Blank(s)
1921	March	March	Melanoma of the Skin	Malignant	Blank(s)	Blank(s)	Blank(s)	Blank(s)
1927	February	February	Melanoma of the Skin	Malignant	Blank(s)	0	50	8
1909	September	September	Melanoma of the Skin	Malignant	Blank(s)	9	99	999
1911	December	December	Melanoma of the Skin	Malignant	Blank(s)	Blank(s)	Blank(s)	Blank(s)
1908	August	August	Melanoma of the Skin	Malignant	Blank(s)	0	30	260
1937	March	March	Melanoma of the Skin	Malignant	Blank(s)	Blank(s)	Blank(s)	Blank(s)
1932	February	February	Melanoma of the Skin	Malignant	Blank(s)	Blank(s)	Blank(s)	Blank(s)
1916	December	December	Melanoma of the Skin	Malignant	Blank(s)	Blank(s)	Blank(s)	Blank(s)
1925	January	January	Melanoma of the Skin	Malignant	Blank(s)	Blank(s)	Blank(s)	Blank(s)
1932	March	March	Melanoma of the Skin	Malignant	Blank(s)	Blank(s)	Blank(s)	Blank(s)
1955	June	June	Melanoma of the Skin	Malignant	Blank(s)	Blank(s)	Blank(s)	Blank(s)
1927	February	February	Melanoma of the Skin	Malignant	Blank(s)	Blank(s)	Blank(s)	Blank(s)
1913	January	January	Melanoma of the Skin	Malignant	Blank(s)	Blank(s)	Blank(s)	Blank(s)
1928	August	August	Melanoma of the Skin	Malignant	Blank(s)	Blank(s)	Blank(s)	Blank(s)
1945	February	February	Melanoma of the Skin	Malignant	Blank(s)	Blank(s)	Blank(s)	Blank(s)
1932	July	July	Melanoma of the Skin	Malignant	Blank(s)	Blank(s)	Blank(s)	Blank(s)
1913	August	August	Melanoma of the Skin	Malignant	Blank(s)	Blank(s)	Blank(s)	Blank(s)
1923	March	March	Melanoma of the Skin	Malignant	Blank(s)	Blank(s)	Blank(s)	Blank(s)
1901	August	August	Melanoma of the Skin	Malignant	Blank(s)	Blank(s)	Blank(s)	Blank(s)
1917	February	February	Melanoma of the Skin	Malignant	Blank(s)	Blank(s)	Blank(s)	Blank(s)
1891	November	November	Melanoma of the Skin	Malignant	Blank(s)	Blank(s)	Blank(s)	Blank(s)
1886	July	July	Melanoma of the Skin	Malignant	Blank(s)	Blank(s)	Blank(s)	Blank(s)
1950	August	August	Melanoma of the Skin	Malignant	Blank(s)	Blank(s)	Blank(s)	Blank(s)
1906	April	April	Melanoma of the Skin	Malignant	Blank(s)	Blank(s)	Blank(s)	Blank(s)
1929	July	July	Melanoma of the Skin	Malignant	Blank(s)	Blank(s)	Blank(s)	Blank(s)
1908	January	January	Melanoma of the Skin	Malignant	Blank(s)	Blank(s)	Blank(s)	Blank(s)
1947	June	June	Melanoma of the Skin	Malignant	Blank(s)	Blank(s)	Blank(s)	Blank(s)
1950	July	July	Melanoma of the Skin	Malignant	Blank(s)	Blank(s)	Blank(s)	Blank(s)
1952	June	June	Melanoma of the Skin	Malignant	Blank(s)	Blank(s)	Blank(s)	Blank(s)
1928	June	June	Melanoma of the Skin	Malignant	Blank(s)	Blank(s)	Blank(s)	Blank(s)
1911	June	June	Melanoma of the Skin	Malignant	Blank(s)	Blank(s)	Blank(s)	Blank(s)
1903	March	March	Melanoma of the Skin	Malignant	Blank(s)	Blank(s)	Blank(s)	Blank(s)
1902	November	November	Melanoma of the Skin	Malignant	Blank(s)	Blank(s)	Blank(s)	Blank(s)
1947	March	March	Melanoma of the Skin	Malignant	Blank(s)	Blank(s)	Blank(s)	Blank(s)
1942	July	July	Melanoma of the Skin	Malignant	Blank(s)	Blank(s)	Blank(s)	Blank(s)
1912	July	July	Melanoma of the Skin	Malignant	Blank(s)	Blank(s)	Blank(s)	Blank(s)
1913	November	November	Melanoma of the Skin	Malignant	Blank(s)	Blank(s)	Blank(s)	Blank(s)
1952	August	August	Melanoma of the Skin	Malignant	Blank(s)	Blank(s)	Blank(s)	Blank(s)
1941	March	March	Melanoma of the Skin	Malignant	Blank(s)	Blank(s)	Blank(s)	Blank(s)
1920	December	December	Melanoma of the Skin	Malignant	Blank(s)	Blank(s)	Blank(s)	Blank(s)
1958	December	December	Melanoma of the Skin	Malignant	Blank(s)	Blank(s)	Blank(s)	Blank(s)
1916	February	February	Melanoma of the Skin	Malignant	Blank(s)	Blank(s)	Blank(s)	Blank(s)
1910	June	June	Melanoma of the Skin	Malignant	Blank(s)	Blank(s)	Blank(s)	Blank(s)
1893	February	February	Melanoma of the Skin	Malignant	Blank(s)	Blank(s)	Blank(s)	Blank(s)
1925	March	March	Melanoma of the Skin	Malignant	Blank(s)	Blank(s)	Blank(s)	Blank(s)
1905	February	February	Melanoma of the Skin	Malignant	Blank(s)	9	50	16
1919	March	March	Melanoma of the Skin	Malignant	Blank(s)	Blank(s)	Blank(s)	Blank(s)
1952	December	December	Melanoma of the Skin	Malignant	Blank(s)	Blank(s)	Blank(s)	Blank(s)
1907	October	October	Melanoma of the Skin	Malignant	Blank(s)	Blank(s)	Blank(s)	Blank(s)
1917	January	January	Melanoma of the Skin	Malignant	Blank(s)	Blank(s)	Blank(s)	Blank(s)
1918	November	November	Melanoma of the Skin	Malignant	Blank(s)	Blank(s)	Blank(s)	Blank(s)
1928	December	December	Melanoma of the Skin	Malignant	Blank(s)	Blank(s)	Blank(s)	Blank(s)
1933	August	August	Melanoma of the Skin	Malignant	Blank(s)	Blank(s)	Blank(s)	Blank(s)
1901	March	March	Melanoma of the Skin	Malignant	Blank(s)	Blank(s)	Blank(s)	Blank(s)
1919	October	October	Melanoma of the Skin	Malignant	Blank(s)	Blank(s)	Blank(s)	Blank(s)
1957	February	February	Melanoma of the Skin	Malignant	Blank(s)	Blank(s)	Blank(s)	Blank(s)
1918	July	July	Melanoma of the Skin	Malignant	Blank(s)	Blank(s)	Blank(s)	Blank(s)
1911	May	May	Melanoma of the Skin	Malignant	Blank(s)	Blank(s)	Blank(s)	Blank(s)
1912	January	January	Melanoma of the Skin	Malignant	Blank(s)	Blank(s)	Blank(s)	Blank(s)
1912	January	January	Melanoma of the Skin	Malignant	Blank(s)	0	20	60
1923	May	May	Melanoma of the Skin	Malignant	Blank(s)	Blank(s)	Blank(s)	Blank(s)
1911	September	September	Melanoma of the Skin	Malignant	Blank(s)	Blank(s)	Blank(s)	Blank(s)
1938	July	July	Melanoma of the Skin	Malignant	Blank(s)	Blank(s)	Blank(s)	Blank(s)
1932	October	October	Melanoma of the Skin	Malignant	Blank(s)	Blank(s)	Blank(s)	Blank(s)
1959	June	June	Melanoma of the Skin	Malignant	Blank(s)	Blank(s)	Blank(s)	Blank(s)
1908	October	October	Melanoma of the Skin	Malignant	Blank(s)	Blank(s)	Blank(s)	Blank(s)
1915	February	February	Melanoma of the Skin	Malignant	Blank(s)	9	10	32
1899	Blank(s)	July	Melanoma of the Skin	Malignant	Blank(s)	9	99	999
1937	March	March	Melanoma of the Skin	Malignant	Blank(s)	Blank(s)	Blank(s)	Blank(s)
1908	March	March	Melanoma of the Skin	Malignant	Blank(s)	Blank(s)	Blank(s)	Blank(s)
1923	October	October	Melanoma of the Skin	Malignant	Blank(s)	Blank(s)	Blank(s)	Blank(s)
1900	October	October	Melanoma of the Skin	Malignant	Blank(s)	Blank(s)	Blank(s)	Blank(s)
1919	July	July	Melanoma of the Skin	Malignant	Blank(s)	Blank(s)	Blank(s)	Blank(s)
1939	June	June	Melanoma of the Skin	Malignant	Blank(s)	Blank(s)	Blank(s)	Blank(s)
1903	July	July	Melanoma of the Skin	Malignant	Blank(s)	Blank(s)	Blank(s)	Blank(s)
1939	September	September	Melanoma of the Skin	Malignant	Blank(s)	Blank(s)	Blank(s)	Blank(s)
1936	August	August	Melanoma of the Skin	Malignant	Blank(s)	Blank(s)	Blank(s)	Blank(s)
1951	July	July	Melanoma of the Skin	Malignant	Blank(s)	Blank(s)	Blank(s)	Blank(s)
1919	February	February	Melanoma of the Skin	Malignant	Blank(s)	Blank(s)	Blank(s)	Blank(s)
1942	June	June	Melanoma of the Skin	Malignant	Blank(s)	Blank(s)	Blank(s)	Blank(s)
1904	March	March	Melanoma of the Skin	Malignant	Blank(s)	Blank(s)	Blank(s)	Blank(s)
1897	March	March	Melanoma of the Skin	Malignant	Blank(s)	Blank(s)	Blank(s)	Blank(s)
1910	November	November	Melanoma of the Skin	Malignant	Blank(s)	Blank(s)	Blank(s)	Blank(s)
1933	January	January	Melanoma of the Skin	Malignant	Blank(s)	Blank(s)	Blank(s)	Blank(s)
1956	February	February	Melanoma of the Skin	Malignant	Blank(s)	Blank(s)	Blank(s)	Blank(s)
1917	October	October	Melanoma of the Skin	Malignant	Blank(s)	Blank(s)	Blank(s)	Blank(s)
1917	December	December	Melanoma of the Skin	Malignant	Blank(s)	0	20	10
1917	December	December	Melanoma of the Skin	Malignant	Blank(s)	0	30	350
1917	July	July	Melanoma of the Skin	Malignant	Blank(s)	Blank(s)	Blank(s)	Blank(s)
1954	March	March	Melanoma of the Skin	Malignant	Blank(s)	Blank(s)	Blank(s)	Blank(s)
1914	May	May	Melanoma of the Skin	Malignant	Blank(s)	0	10	150
1927	January	January	Melanoma of the Skin	Malignant	Blank(s)	Blank(s)	Blank(s)	Blank(s)
1914	June	June	Melanoma of the Skin	Malignant	Blank(s)	Blank(s)	Blank(s)	Blank(s)
1914	March	March	Melanoma of the Skin	Malignant	Blank(s)	0	10	50
1935	May	May	Melanoma of the Skin	Malignant	Blank(s)	Blank(s)	Blank(s)	Blank(s)
1936	July	July	Melanoma of the Skin	Malignant	Blank(s)	Blank(s)	Blank(s)	Blank(s)
1941	October	October	Melanoma of the Skin	Malignant	Blank(s)	Blank(s)	Blank(s)	Blank(s)
1913	June	June	Melanoma of the Skin	Malignant	Blank(s)	Blank(s)	Blank(s)	Blank(s)
1954	June	June	Melanoma of the Skin	Malignant	Blank(s)	Blank(s)	Blank(s)	Blank(s)
1924	October	October	Melanoma of the Skin	Malignant	Blank(s)	Blank(s)	Blank(s)	Blank(s)
1896	February	February	Melanoma of the Skin	Malignant	Blank(s)	Blank(s)	Blank(s)	Blank(s)
1908	June	June	Melanoma of the Skin	Malignant	Blank(s)	Blank(s)	Blank(s)	Blank(s)
1932	November	November	Melanoma of the Skin	Malignant	Blank(s)	Blank(s)	Blank(s)	Blank(s)
1932	November	November	Melanoma of the Skin	Malignant	Blank(s)	Blank(s)	Blank(s)	Blank(s)
1932	February	February	Melanoma of the Skin	Malignant	Blank(s)	Blank(s)	Blank(s)	Blank(s)
1920	May	May	Melanoma of the Skin	Malignant	Blank(s)	Blank(s)	Blank(s)	Blank(s)
1904	December	December	Melanoma of the Skin	Malignant	Blank(s)	Blank(s)	Blank(s)	Blank(s)
1914	April	April	Melanoma of the Skin	Malignant	Blank(s)	Blank(s)	Blank(s)	Blank(s)
1916	Blank(s)	July	Melanoma of the Skin	Malignant	Blank(s)	9	99	999
1927	February	February	Melanoma of the Skin	Malignant	Blank(s)	Blank(s)	Blank(s)	Blank(s)
1912	June	June	Melanoma of the Skin	Malignant	Blank(s)	Blank(s)	Blank(s)	Blank(s)
1897	January	January	Melanoma of the Skin	Malignant	Blank(s)	Blank(s)	Blank(s)	Blank(s)
1934	April	April	Melanoma of the Skin	Malignant	Blank(s)	Blank(s)	Blank(s)	Blank(s)
1919	May	May	Melanoma of the Skin	Malignant	Blank(s)	Blank(s)	Blank(s)	Blank(s)
1931	August	August	Melanoma of the Skin	Malignant	Blank(s)	0	40	85
1935	February	February	Melanoma of the Skin	Malignant	Blank(s)	Blank(s)	Blank(s)	Blank(s)
1895	February	February	Melanoma of the Skin	Malignant	Blank(s)	Blank(s)	Blank(s)	Blank(s)
1914	October	October	Melanoma of the Skin	Malignant	Blank(s)	Blank(s)	Blank(s)	Blank(s)
1933	August	August	Melanoma of the Skin	Malignant	Blank(s)	Blank(s)	Blank(s)	Blank(s)
1894	September	September	Melanoma of the Skin	Malignant	Blank(s)	Blank(s)	Blank(s)	Blank(s)
1935	October	October	Melanoma of the Skin	Malignant	Blank(s)	Blank(s)	Blank(s)	Blank(s)
1916	February	February	Melanoma of the Skin	Malignant	Blank(s)	Blank(s)	Blank(s)	Blank(s)
1922	May	May	Melanoma of the Skin	Malignant	Blank(s)	9	10	25
1902	July	July	Melanoma of the Skin	Malignant	Blank(s)	9	51	600
1920	November	November	Melanoma of the Skin	Malignant	Blank(s)	Blank(s)	Blank(s)	Blank(s)
1939	November	November	Melanoma of the Skin	Malignant	Blank(s)	Blank(s)	Blank(s)	Blank(s)
1944	October	October	Melanoma of the Skin	Malignant	Blank(s)	Blank(s)	Blank(s)	Blank(s)
1921	August	August	Melanoma of the Skin	Malignant	Blank(s)	0	60	270
1921	November	November	Melanoma of the Skin	Malignant	Blank(s)	Blank(s)	Blank(s)	Blank(s)
1939	April	April	Melanoma of the Skin	Malignant	Blank(s)	Blank(s)	Blank(s)	Blank(s)
1922	July	July	Melanoma of the Skin	Malignant	Blank(s)	9	20	999
1918	March	March	Melanoma of the Skin	Malignant	Blank(s)	Blank(s)	Blank(s)	Blank(s)
1906	October	October	Melanoma of the Skin	Malignant	Blank(s)	Blank(s)	Blank(s)	Blank(s)
1942	December	December	Melanoma of the Skin	Malignant	Blank(s)	Blank(s)	Blank(s)	Blank(s)
1889	October	October	Melanoma of the Skin	Malignant	Blank(s)	Blank(s)	Blank(s)	Blank(s)
1927	October	October	Melanoma of the Skin	Malignant	Blank(s)	Blank(s)	Blank(s)	Blank(s)
1927	July	July	Melanoma of the Skin	Malignant	Blank(s)	Blank(s)	Blank(s)	Blank(s)
1939	October	October	Melanoma of the Skin	Malignant	Blank(s)	Blank(s)	Blank(s)	Blank(s)
1926	March	March	Melanoma of the Skin	Malignant	Blank(s)	Blank(s)	Blank(s)	Blank(s)
1938	January	January	Melanoma of the Skin	Malignant	Blank(s)	Blank(s)	Blank(s)	Blank(s)
1943	April	April	Melanoma of the Skin	Malignant	Blank(s)	0	10	80
1929	June	June	Melanoma of the Skin	Malignant	Blank(s)	Blank(s)	Blank(s)	Blank(s)
1912	August	August	Melanoma of the Skin	Malignant	Blank(s)	Blank(s)	Blank(s)	Blank(s)
1941	September	September	Melanoma of the Skin	Malignant	Blank(s)	Blank(s)	Blank(s)	Blank(s)
1941	October	October	Melanoma of the Skin	Malignant	Blank(s)	Blank(s)	Blank(s)	Blank(s)
1941	April	April	Melanoma of the Skin	Malignant	Blank(s)	Blank(s)	Blank(s)	Blank(s)
1908	January	January	Melanoma of the Skin	Malignant	Blank(s)	9	99	999
1955	August	August	Melanoma of the Skin	Malignant	Blank(s)	Blank(s)	Blank(s)	Blank(s)
1903	August	August	Melanoma of the Skin	Malignant	Blank(s)	Blank(s)	Blank(s)	Blank(s)
1952	August	August	Melanoma of the Skin	Malignant	Blank(s)	Blank(s)	Blank(s)	Blank(s)
1927	June	June	Melanoma of the Skin	Malignant	Blank(s)	Blank(s)	Blank(s)	Blank(s)
1931	December	December	Melanoma of the Skin	Malignant	Blank(s)	Blank(s)	Blank(s)	Blank(s)
1929	February	February	Melanoma of the Skin	Malignant	Blank(s)	Blank(s)	Blank(s)	Blank(s)
1911	January	January	Melanoma of the Skin	Malignant	Blank(s)	Blank(s)	Blank(s)	Blank(s)
1913	February	February	Melanoma of the Skin	Malignant	Blank(s)	Blank(s)	Blank(s)	Blank(s)
1913	March	March	Melanoma of the Skin	Malignant	Blank(s)	Blank(s)	Blank(s)	Blank(s)
1931	December	December	Melanoma of the Skin	Malignant	Blank(s)	Blank(s)	Blank(s)	Blank(s)
1918	November	November	Melanoma of the Skin	Malignant	Blank(s)	9	10	999
1914	September	September	Melanoma of the Skin	Malignant	Blank(s)	Blank(s)	Blank(s)	Blank(s)
1951	September	September	Melanoma of the Skin	Malignant	Blank(s)	Blank(s)	Blank(s)	Blank(s)
1959	April	April	Melanoma of the Skin	Malignant	Blank(s)	Blank(s)	Blank(s)	Blank(s)
1943	October	October	Melanoma of the Skin	Malignant	Blank(s)	Blank(s)	Blank(s)	Blank(s)
1945	October	October	Melanoma of the Skin	Malignant	Blank(s)	Blank(s)	Blank(s)	Blank(s)
1939	May	May	Melanoma of the Skin	Malignant	Blank(s)	Blank(s)	Blank(s)	Blank(s)
1926	September	September	Melanoma of the Skin	Malignant	Blank(s)	Blank(s)	Blank(s)	Blank(s)
1931	December	December	Melanoma of the Skin	Malignant	Blank(s)	Blank(s)	Blank(s)	Blank(s)
1924	April	April	Melanoma of the Skin	Malignant	Blank(s)	Blank(s)	Blank(s)	Blank(s)
1918	August	August	Melanoma of the Skin	Malignant	Blank(s)	Blank(s)	Blank(s)	Blank(s)
1949	May	May	Melanoma of the Skin	Malignant	Blank(s)	Blank(s)	Blank(s)	Blank(s)
1911	August	August	Melanoma of the Skin	Malignant	Blank(s)	Blank(s)	Blank(s)	Blank(s)
1945	June	June	Melanoma of the Skin	Malignant	Blank(s)	Blank(s)	Blank(s)	Blank(s)
1916	July	July	Melanoma of the Skin	Malignant	Blank(s)	Blank(s)	Blank(s)	Blank(s)
1902	April	April	Melanoma of the Skin	Malignant	Blank(s)	Blank(s)	Blank(s)	Blank(s)
1898	October	October	Melanoma of the Skin	Malignant	Blank(s)	Blank(s)	Blank(s)	Blank(s)
1944	September	September	Melanoma of the Skin	Malignant	Blank(s)	Blank(s)	Blank(s)	Blank(s)
1914	July	July	Melanoma of the Skin	Malignant	Blank(s)	0	30	120
1938	September	September	Melanoma of the Skin	Malignant	Blank(s)	Blank(s)	Blank(s)	Blank(s)
1926	December	December	Melanoma of the Skin	Malignant	Blank(s)	Blank(s)	Blank(s)	Blank(s)
1949	July	July	Melanoma of the Skin	Malignant	Blank(s)	Blank(s)	Blank(s)	Blank(s)
1908	June	June	Melanoma of the Skin	Malignant	Blank(s)	Blank(s)	Blank(s)	Blank(s)
1891	September	September	Melanoma of the Skin	Malignant	Blank(s)	Blank(s)	Blank(s)	Blank(s)
1935	March	March	Melanoma of the Skin	Malignant	Blank(s)	Blank(s)	Blank(s)	Blank(s)
1907	April	April	Melanoma of the Skin	Malignant	Blank(s)	Blank(s)	Blank(s)	Blank(s)
1944	October	October	Melanoma of the Skin	Malignant	Blank(s)	Blank(s)	Blank(s)	Blank(s)
1935	October	October	Melanoma of the Skin	Malignant	Blank(s)	Blank(s)	Blank(s)	Blank(s)
1912	December	December	Melanoma of the Skin	Malignant	Blank(s)	Blank(s)	Blank(s)	Blank(s)
1960	November	November	Melanoma of the Skin	Malignant	Blank(s)	Blank(s)	Blank(s)	Blank(s)
1924	September	September	Melanoma of the Skin	Malignant	Blank(s)	Blank(s)	Blank(s)	Blank(s)
1913	July	July	Melanoma of the Skin	Malignant	Blank(s)	Blank(s)	Blank(s)	Blank(s)
1936	April	April	Melanoma of the Skin	Malignant	Blank(s)	Blank(s)	Blank(s)	Blank(s)
1923	February	February	Melanoma of the Skin	Malignant	Blank(s)	Blank(s)	Blank(s)	Blank(s)
1925	December	December	Melanoma of the Skin	Malignant	Blank(s)	Blank(s)	Blank(s)	Blank(s)
1931	January	January	Melanoma of the Skin	Malignant	Blank(s)	Blank(s)	Blank(s)	Blank(s)
1932	December	December	Melanoma of the Skin	Malignant	Blank(s)	Blank(s)	Blank(s)	Blank(s)
1947	January	January	Melanoma of the Skin	Malignant	Blank(s)	Blank(s)	Blank(s)	Blank(s)
1950	August	August	Melanoma of the Skin	Malignant	Blank(s)	9	99	52
1949	January	January	Melanoma of the Skin	Malignant	Blank(s)	Blank(s)	Blank(s)	Blank(s)
1917	January	January	Melanoma of the Skin	Malignant	Blank(s)	9	40	50
1944	April	April	Melanoma of the Skin	Malignant	Blank(s)	Blank(s)	Blank(s)	Blank(s)
1915	March	March	Melanoma of the Skin	Malignant	Blank(s)	Blank(s)	Blank(s)	Blank(s)
1950	October	October	Melanoma of the Skin	Malignant	Blank(s)	Blank(s)	Blank(s)	Blank(s)
1892	February	February	Melanoma of the Skin	Malignant	Blank(s)	Blank(s)	Blank(s)	Blank(s)
1938	August	August	Melanoma of the Skin	Malignant	Blank(s)	9	30	400
1957	May	May	Melanoma of the Skin	Malignant	Blank(s)	Blank(s)	Blank(s)	Blank(s)
1918	August	August	Melanoma of the Skin	Malignant	Blank(s)	Blank(s)	Blank(s)	Blank(s)
1888	August	August	Melanoma of the Skin	Malignant	Blank(s)	Blank(s)	Blank(s)	Blank(s)
1934	November	November	Melanoma of the Skin	Malignant	Blank(s)	Blank(s)	Blank(s)	Blank(s)
1896	November	November	Melanoma of the Skin	Malignant	Blank(s)	Blank(s)	Blank(s)	Blank(s)
1946	February	February	Melanoma of the Skin	Malignant	Blank(s)	Blank(s)	Blank(s)	Blank(s)
1927	August	August	Melanoma of the Skin	Malignant	Blank(s)	Blank(s)	Blank(s)	Blank(s)
1898	November	November	Melanoma of the Skin	Malignant	Blank(s)	Blank(s)	Blank(s)	Blank(s)
1922	February	February	Melanoma of the Skin	Malignant	Blank(s)	Blank(s)	Blank(s)	Blank(s)
1922	November	November	Melanoma of the Skin	Malignant	Blank(s)	Blank(s)	Blank(s)	Blank(s)
1943	March	March	Melanoma of the Skin	Malignant	Blank(s)	Blank(s)	Blank(s)	Blank(s)
1933	July	July	Melanoma of the Skin	Malignant	Blank(s)	Blank(s)	Blank(s)	Blank(s)
1940	July	July	Melanoma of the Skin	Malignant	Blank(s)	Blank(s)	Blank(s)	Blank(s)
1922	September	September	Melanoma of the Skin	Malignant	Blank(s)	Blank(s)	Blank(s)	Blank(s)
1909	February	February	Melanoma of the Skin	Malignant	Blank(s)	9	30	440
1928	October	October	Melanoma of the Skin	Malignant	Blank(s)	Blank(s)	Blank(s)	Blank(s)
1935	December	December	Melanoma of the Skin	Malignant	Blank(s)	Blank(s)	Blank(s)	Blank(s)
1947	April	April	Melanoma of the Skin	Malignant	Blank(s)	Blank(s)	Blank(s)	Blank(s)
1931	August	August	Melanoma of the Skin	Malignant	Blank(s)	Blank(s)	Blank(s)	Blank(s)
1921	August	August	Melanoma of the Skin	Malignant	Blank(s)	Blank(s)	Blank(s)	Blank(s)
1907	April	April	Melanoma of the Skin	Malignant	Blank(s)	Blank(s)	Blank(s)	Blank(s)
1919	March	March	Melanoma of the Skin	Malignant	Blank(s)	Blank(s)	Blank(s)	Blank(s)
1939	August	August	Melanoma of the Skin	Malignant	Blank(s)	0	10	18
1930	October	October	Melanoma of the Skin	Malignant	Blank(s)	Blank(s)	Blank(s)	Blank(s)
1925	June	June	Melanoma of the Skin	Malignant	Blank(s)	Blank(s)	Blank(s)	Blank(s)
1925	March	March	Melanoma of the Skin	Malignant	Blank(s)	Blank(s)	Blank(s)	Blank(s)
1913	August	August	Melanoma of the Skin	Malignant	Blank(s)	Blank(s)	Blank(s)	Blank(s)
1922	April	April	Melanoma of the Skin	Malignant	Blank(s)	0	30	10
1903	August	August	Melanoma of the Skin	Malignant	Blank(s)	Blank(s)	Blank(s)	Blank(s)
1920	October	October	Melanoma of the Skin	Malignant	Blank(s)	Blank(s)	Blank(s)	Blank(s)
1948	April	April	Melanoma of the Skin	Malignant	Blank(s)	Blank(s)	Blank(s)	Blank(s)
1933	September	September	Melanoma of the Skin	Malignant	Blank(s)	Blank(s)	Blank(s)	Blank(s)
1925	March	March	Melanoma of the Skin	Malignant	Blank(s)	Blank(s)	Blank(s)	Blank(s)
1942	August	August	Melanoma of the Skin	Malignant	Blank(s)	Blank(s)	Blank(s)	Blank(s)
1946	October	October	Melanoma of the Skin	Malignant	Blank(s)	Blank(s)	Blank(s)	Blank(s)
1938	February	February	Melanoma of the Skin	Malignant	Blank(s)	Blank(s)	Blank(s)	Blank(s)
1944	August	August	Melanoma of the Skin	Malignant	Blank(s)	0	10	15
1926	June	June	Melanoma of the Skin	Malignant	Blank(s)	Blank(s)	Blank(s)	Blank(s)
1921	May	May	Melanoma of the Skin	Malignant	Blank(s)	Blank(s)	Blank(s)	Blank(s)
1918	September	September	Melanoma of the Skin	Malignant	Blank(s)	Blank(s)	Blank(s)	Blank(s)
1905	July	July	Melanoma of the Skin	Malignant	Blank(s)	Blank(s)	Blank(s)	Blank(s)
1903	March	March	Melanoma of the Skin	Malignant	Blank(s)	Blank(s)	Blank(s)	Blank(s)
1920	August	August	Melanoma of the Skin	Malignant	Blank(s)	Blank(s)	Blank(s)	Blank(s)
1946	November	November	Melanoma of the Skin	Malignant	Blank(s)	Blank(s)	Blank(s)	Blank(s)
1945	July	July	Melanoma of the Skin	Malignant	Blank(s)	Blank(s)	Blank(s)	Blank(s)
1953	January	January	Melanoma of the Skin	Malignant	Blank(s)	Blank(s)	Blank(s)	Blank(s)
1918	April	April	Melanoma of the Skin	Malignant	Blank(s)	Blank(s)	Blank(s)	Blank(s)
1944	February	February	Melanoma of the Skin	Malignant	Blank(s)	Blank(s)	Blank(s)	Blank(s)
1919	April	April	Melanoma of the Skin	Malignant	Blank(s)	Blank(s)	Blank(s)	Blank(s)
1886	May	May	Melanoma of the Skin	Malignant	Blank(s)	Blank(s)	Blank(s)	Blank(s)
1921	August	August	Melanoma of the Skin	Malignant	Blank(s)	Blank(s)	Blank(s)	Blank(s)
1913	June	June	Melanoma of the Skin	Malignant	Blank(s)	Blank(s)	Blank(s)	Blank(s)
1916	February	February	Melanoma of the Skin	Malignant	Blank(s)	Blank(s)	Blank(s)	Blank(s)
1926	May	May	Melanoma of the Skin	Malignant	Blank(s)	0	30	65
1895	December	December	Melanoma of the Skin	Malignant	Blank(s)	Blank(s)	Blank(s)	Blank(s)
1914	July	July	Melanoma of the Skin	Malignant	Blank(s)	Blank(s)	Blank(s)	Blank(s)
1926	November	November	Melanoma of the Skin	Malignant	Blank(s)	Blank(s)	Blank(s)	Blank(s)
1943	March	March	Melanoma of the Skin	Malignant	Blank(s)	Blank(s)	Blank(s)	Blank(s)
1922	September	September	Melanoma of the Skin	Malignant	Blank(s)	Blank(s)	Blank(s)	Blank(s)
1949	November	November	Melanoma of the Skin	Malignant	Blank(s)	Blank(s)	Blank(s)	Blank(s)
1910	July	July	Melanoma of the Skin	Malignant	Blank(s)	Blank(s)	Blank(s)	Blank(s)
1904	August	August	Melanoma of the Skin	Malignant	Blank(s)	Blank(s)	Blank(s)	Blank(s)
1956	January	January	Melanoma of the Skin	Malignant	Blank(s)	Blank(s)	Blank(s)	Blank(s)
1930	July	July	Melanoma of the Skin	Malignant	Blank(s)	Blank(s)	Blank(s)	Blank(s)
1930	January	January	Melanoma of the Skin	Malignant	Blank(s)	0	10	30
1930	May	May	Melanoma of the Skin	Malignant	Blank(s)	Blank(s)	Blank(s)	Blank(s)
1930	September	September	Melanoma of the Skin	Malignant	Blank(s)	Blank(s)	Blank(s)	Blank(s)
1947	July	July	Melanoma of the Skin	Malignant	Blank(s)	Blank(s)	Blank(s)	Blank(s)
1920	March	March	Melanoma of the Skin	Malignant	Blank(s)	Blank(s)	Blank(s)	Blank(s)
1951	June	June	Melanoma of the Skin	Malignant	Blank(s)	Blank(s)	Blank(s)	Blank(s)
1938	August	August	Melanoma of the Skin	Malignant	Blank(s)	Blank(s)	Blank(s)	Blank(s)
1938	September	September	Melanoma of the Skin	Malignant	Blank(s)	Blank(s)	Blank(s)	Blank(s)
1938	April	April	Melanoma of the Skin	Malignant	Blank(s)	0	10	46
1951	July	July	Melanoma of the Skin	Malignant	Blank(s)	Blank(s)	Blank(s)	Blank(s)
1931	March	March	Melanoma of the Skin	Malignant	Blank(s)	Blank(s)	Blank(s)	Blank(s)
1931	October	October	Melanoma of the Skin	Malignant	Blank(s)	Blank(s)	Blank(s)	Blank(s)
1919	February	February	Melanoma of the Skin	Malignant	Blank(s)	Blank(s)	Blank(s)	Blank(s)
1896	October	October	Melanoma of the Skin	Malignant	Blank(s)	9	99	999
1924	September	September	Melanoma of the Skin	Malignant	Blank(s)	Blank(s)	Blank(s)	Blank(s)
1896	September	September	Melanoma of the Skin	Malignant	Blank(s)	Blank(s)	Blank(s)	Blank(s)
1926	June	June	Melanoma of the Skin	Malignant	Blank(s)	Blank(s)	Blank(s)	Blank(s)
1926	July	July	Melanoma of the Skin	Malignant	Blank(s)	9	30	120
1926	April	April	Melanoma of the Skin	Malignant	Blank(s)	Blank(s)	Blank(s)	Blank(s)
1944	October	October	Melanoma of the Skin	Malignant	Blank(s)	Blank(s)	Blank(s)	Blank(s)
1929	November	November	Melanoma of the Skin	Malignant	Blank(s)	Blank(s)	Blank(s)	Blank(s)
1905	June	June	Melanoma of the Skin	Malignant	Blank(s)	Blank(s)	Blank(s)	Blank(s)
1932	April	April	Melanoma of the Skin	Malignant	Blank(s)	Blank(s)	Blank(s)	Blank(s)
1922	Blank(s)	July	Melanoma of the Skin	Malignant	Blank(s)	Blank(s)	Blank(s)	Blank(s)
1956	June	June	Melanoma of the Skin	Malignant	Blank(s)	Blank(s)	Blank(s)	Blank(s)
1956	October	October	Melanoma of the Skin	Malignant	Blank(s)	Blank(s)	Blank(s)	Blank(s)
1956	August	August	Melanoma of the Skin	Malignant	Blank(s)	Blank(s)	Blank(s)	Blank(s)
1917	December	December	Melanoma of the Skin	Malignant	Blank(s)	Blank(s)	Blank(s)	Blank(s)
1900	June	June	Melanoma of the Skin	Malignant	Blank(s)	Blank(s)	Blank(s)	Blank(s)
1904	November	November	Melanoma of the Skin	Malignant	Blank(s)	Blank(s)	Blank(s)	Blank(s)
1910	June	June	Melanoma of the Skin	Malignant	Blank(s)	Blank(s)	Blank(s)	Blank(s)
1910	February	February	Melanoma of the Skin	Malignant	Blank(s)	0	30	400
1918	January	January	Melanoma of the Skin	Malignant	Blank(s)	Blank(s)	Blank(s)	Blank(s)
1921	April	April	Melanoma of the Skin	Malignant	Blank(s)	Blank(s)	Blank(s)	Blank(s)
1925	June	June	Melanoma of the Skin	Malignant	Blank(s)	Blank(s)	Blank(s)	Blank(s)
1946	April	April	Melanoma of the Skin	Malignant	Blank(s)	Blank(s)	Blank(s)	Blank(s)
1924	March	March	Melanoma of the Skin	Malignant	Blank(s)	Blank(s)	Blank(s)	Blank(s)
1892	July	July	Melanoma of the Skin	Malignant	Blank(s)	Blank(s)	Blank(s)	Blank(s)
1935	October	October	Melanoma of the Skin	Malignant	Blank(s)	Blank(s)	Blank(s)	Blank(s)
1940	November	November	Melanoma of the Skin	Malignant	Blank(s)	Blank(s)	Blank(s)	Blank(s)
1924	December	December	Melanoma of the Skin	Malignant	Blank(s)	Blank(s)	Blank(s)	Blank(s)
1913	January	January	Melanoma of the Skin	Malignant	Blank(s)	Blank(s)	Blank(s)	Blank(s)
1955	June	June	Melanoma of the Skin	Malignant	Blank(s)	Blank(s)	Blank(s)	Blank(s)
1902	March	March	Melanoma of the Skin	Malignant	Blank(s)	Blank(s)	Blank(s)	Blank(s)
1928	June	June	Melanoma of the Skin	Malignant	Blank(s)	Blank(s)	Blank(s)	Blank(s)
1911	February	February	Melanoma of the Skin	Malignant	Blank(s)	Blank(s)	Blank(s)	Blank(s)
1920	February	February	Melanoma of the Skin	Malignant	Blank(s)	Blank(s)	Blank(s)	Blank(s)
1915	August	August	Melanoma of the Skin	Malignant	Blank(s)	Blank(s)	Blank(s)	Blank(s)
1915	August	August	Melanoma of the Skin	Malignant	Blank(s)	0	10	50
1961	March	March	Melanoma of the Skin	Malignant	Blank(s)	Blank(s)	Blank(s)	Blank(s)
1926	June	June	Melanoma of the Skin	Malignant	Blank(s)	Blank(s)	Blank(s)	Blank(s)
1931	April	April	Melanoma of the Skin	Malignant	Blank(s)	Blank(s)	Blank(s)	Blank(s)
1932	November	November	Melanoma of the Skin	Malignant	Blank(s)	Blank(s)	Blank(s)	Blank(s)
1932	February	February	Melanoma of the Skin	Malignant	Blank(s)	Blank(s)	Blank(s)	Blank(s)
1932	June	June	Melanoma of the Skin	Malignant	Blank(s)	Blank(s)	Blank(s)	Blank(s)
1927	April	April	Melanoma of the Skin	Malignant	Blank(s)	Blank(s)	Blank(s)	Blank(s)
1917	September	September	Melanoma of the Skin	Malignant	Blank(s)	Blank(s)	Blank(s)	Blank(s)
1917	November	November	Melanoma of the Skin	Malignant	Blank(s)	Blank(s)	Blank(s)	Blank(s)
1932	July	July	Melanoma of the Skin	Malignant	Blank(s)	Blank(s)	Blank(s)	Blank(s)
1934	February	February	Melanoma of the Skin	Malignant	Blank(s)	Blank(s)	Blank(s)	Blank(s)
1934	July	July	Melanoma of the Skin	Malignant	Blank(s)	Blank(s)	Blank(s)	Blank(s)
1927	December	December	Melanoma of the Skin	Malignant	Blank(s)	Blank(s)	Blank(s)	Blank(s)
1948	August	August	Melanoma of the Skin	Malignant	Blank(s)	Blank(s)	Blank(s)	Blank(s)
1948	May	May	Melanoma of the Skin	Malignant	Blank(s)	Blank(s)	Blank(s)	Blank(s)
1910	October	October	Melanoma of the Skin	Malignant	Blank(s)	Blank(s)	Blank(s)	Blank(s)
1893	January	January	Melanoma of the Skin	Malignant	Blank(s)	Blank(s)	Blank(s)	Blank(s)
1888	April	April	Melanoma of the Skin	Malignant	Blank(s)	Blank(s)	Blank(s)	Blank(s)
1920	August	August	Melanoma of the Skin	Malignant	Blank(s)	Blank(s)	Blank(s)	Blank(s)
1915	June	June	Melanoma of the Skin	Malignant	Blank(s)	Blank(s)	Blank(s)	Blank(s)
1919	May	May	Melanoma of the Skin	Malignant	Blank(s)	Blank(s)	Blank(s)	Blank(s)
1946	March	March	Melanoma of the Skin	Malignant	Blank(s)	Blank(s)	Blank(s)	Blank(s)
1908	September	September	Melanoma of the Skin	Malignant	Blank(s)	Blank(s)	Blank(s)	Blank(s)
1901	June	June	Melanoma of the Skin	Malignant	Blank(s)	Blank(s)	Blank(s)	Blank(s)
1934	October	October	Melanoma of the Skin	Malignant	Blank(s)	Blank(s)	Blank(s)	Blank(s)
1917	May	May	Melanoma of the Skin	Malignant	Blank(s)	Blank(s)	Blank(s)	Blank(s)
1916	September	September	Melanoma of the Skin	Malignant	Blank(s)	Blank(s)	Blank(s)	Blank(s)
1947	August	August	Melanoma of the Skin	Malignant	Blank(s)	Blank(s)	Blank(s)	Blank(s)
1917	March	March	Melanoma of the Skin	Malignant	Blank(s)	Blank(s)	Blank(s)	Blank(s)
1925	May	May	Melanoma of the Skin	Malignant	Blank(s)	Blank(s)	Blank(s)	Blank(s)
1917	May	May	Melanoma of the Skin	Malignant	Blank(s)	Blank(s)	Blank(s)	Blank(s)
1920	September	September	Melanoma of the Skin	Malignant	Blank(s)	Blank(s)	Blank(s)	Blank(s)
1901	November	November	Melanoma of the Skin	Malignant	Blank(s)	Blank(s)	Blank(s)	Blank(s)
1926	May	May	Melanoma of the Skin	Malignant	Blank(s)	Blank(s)	Blank(s)	Blank(s)
1933	July	July	Melanoma of the Skin	Malignant	Blank(s)	Blank(s)	Blank(s)	Blank(s)
1920	February	February	Melanoma of the Skin	Malignant	Blank(s)	Blank(s)	Blank(s)	Blank(s)
1930	July	July	Melanoma of the Skin	Malignant	Blank(s)	Blank(s)	Blank(s)	Blank(s)
1926	March	March	Melanoma of the Skin	Malignant	Blank(s)	Blank(s)	Blank(s)	Blank(s)
1930	January	January	Melanoma of the Skin	Malignant	Blank(s)	Blank(s)	Blank(s)	Blank(s)
1946	July	July	Melanoma of the Skin	Malignant	Blank(s)	Blank(s)	Blank(s)	Blank(s)
1916	January	January	Melanoma of the Skin	Malignant	Blank(s)	Blank(s)	Blank(s)	Blank(s)
1915	March	March	Melanoma of the Skin	Malignant	Blank(s)	Blank(s)	Blank(s)	Blank(s)
1921	March	March	Melanoma of the Skin	Malignant	Blank(s)	Blank(s)	Blank(s)	Blank(s)
1951	January	January	Melanoma of the Skin	Malignant	Blank(s)	Blank(s)	Blank(s)	Blank(s)
1916	April	April	Melanoma of the Skin	Malignant	Blank(s)	Blank(s)	Blank(s)	Blank(s)
1899	May	May	Melanoma of the Skin	Malignant	Blank(s)	Blank(s)	Blank(s)	Blank(s)
1947	May	May	Melanoma of the Skin	Malignant	Blank(s)	Blank(s)	Blank(s)	Blank(s)
1947	July	July	Melanoma of the Skin	Malignant	Blank(s)	9	10	23
1929	April	April	Melanoma of the Skin	Malignant	Blank(s)	Blank(s)	Blank(s)	Blank(s)
1933	April	April	Melanoma of the Skin	Malignant	Blank(s)	0	87	999
1940	August	August	Melanoma of the Skin	Malignant	Blank(s)	Blank(s)	Blank(s)	Blank(s)
1901	December	December	Melanoma of the Skin	Malignant	Blank(s)	Blank(s)	Blank(s)	Blank(s)
1910	October	October	Melanoma of the Skin	Malignant	Blank(s)	9	21	35
1906	October	October	Melanoma of the Skin	Malignant	Blank(s)	Blank(s)	Blank(s)	Blank(s)
1919	Blank(s)	July	Melanoma of the Skin	Malignant	Blank(s)	Blank(s)	Blank(s)	Blank(s)
1925	August	August	Melanoma of the Skin	Malignant	Blank(s)	Blank(s)	Blank(s)	Blank(s)
1951	April	April	Melanoma of the Skin	Malignant	Blank(s)	Blank(s)	Blank(s)	Blank(s)
1917	April	April	Melanoma of the Skin	Malignant	Blank(s)	0	60	37
1926	September	September	Melanoma of the Skin	Malignant	Blank(s)	Blank(s)	Blank(s)	Blank(s)
1926	September	September	Melanoma of the Skin	Malignant	Blank(s)	Blank(s)	Blank(s)	Blank(s)
1944	August	August	Melanoma of the Skin	Malignant	Blank(s)	Blank(s)	Blank(s)	Blank(s)
1903	September	September	Melanoma of the Skin	Malignant	Blank(s)	Blank(s)	Blank(s)	Blank(s)
1955	September	September	Melanoma of the Skin	Malignant	Blank(s)	Blank(s)	Blank(s)	Blank(s)
1943	April	April	Melanoma of the Skin	Malignant	Blank(s)	Blank(s)	Blank(s)	Blank(s)
1948	March	March	Melanoma of the Skin	Malignant	Blank(s)	Blank(s)	Blank(s)	Blank(s)
1942	August	August	Melanoma of the Skin	Malignant	Blank(s)	Blank(s)	Blank(s)	Blank(s)
1922	September	September	Melanoma of the Skin	Malignant	Blank(s)	Blank(s)	Blank(s)	Blank(s)
1949	November	November	Melanoma of the Skin	Malignant	Blank(s)	Blank(s)	Blank(s)	Blank(s)
1942	November	November	Melanoma of the Skin	Malignant	Blank(s)	Blank(s)	Blank(s)	Blank(s)
1923	November	November	Melanoma of the Skin	Malignant	Blank(s)	Blank(s)	Blank(s)	Blank(s)
1937	November	November	Melanoma of the Skin	Malignant	Blank(s)	Blank(s)	Blank(s)	Blank(s)
1922	May	May	Melanoma of the Skin	Malignant	Blank(s)	Blank(s)	Blank(s)	Blank(s)
1929	July	July	Melanoma of the Skin	Malignant	Blank(s)	Blank(s)	Blank(s)	Blank(s)
1902	October	October	Melanoma of the Skin	Malignant	Blank(s)	Blank(s)	Blank(s)	Blank(s)
1941	October	October	Melanoma of the Skin	Malignant	Blank(s)	Blank(s)	Blank(s)	Blank(s)
1920	July	July	Melanoma of the Skin	Malignant	Blank(s)	Blank(s)	Blank(s)	Blank(s)
1930	January	January	Melanoma of the Skin	Malignant	Blank(s)	Blank(s)	Blank(s)	Blank(s)
1942	March	March	Melanoma of the Skin	Malignant	Blank(s)	Blank(s)	Blank(s)	Blank(s)
1947	August	August	Melanoma of the Skin	Malignant	Blank(s)	Blank(s)	Blank(s)	Blank(s)
1912	January	January	Melanoma of the Skin	Malignant	Blank(s)	Blank(s)	Blank(s)	Blank(s)
1946	January	January	Melanoma of the Skin	Malignant	Blank(s)	Blank(s)	Blank(s)	Blank(s)
1916	March	March	Melanoma of the Skin	Malignant	Blank(s)	9	85	3
1909	October	October	Melanoma of the Skin	Malignant	Blank(s)	Blank(s)	Blank(s)	Blank(s)
1890	April	April	Melanoma of the Skin	Malignant	Blank(s)	Blank(s)	Blank(s)	Blank(s)
1929	May	May	Melanoma of the Skin	Malignant	Blank(s)	Blank(s)	Blank(s)	Blank(s)
1949	November	November	Melanoma of the Skin	Malignant	Blank(s)	Blank(s)	Blank(s)	Blank(s)
1927	August	August	Melanoma of the Skin	Malignant	Blank(s)	Blank(s)	Blank(s)	Blank(s)
1944	April	April	Melanoma of the Skin	Malignant	Blank(s)	Blank(s)	Blank(s)	Blank(s)
1949	May	May	Melanoma of the Skin	Malignant	Blank(s)	Blank(s)	Blank(s)	Blank(s)
1926	January	January	Melanoma of the Skin	Malignant	Blank(s)	Blank(s)	Blank(s)	Blank(s)
1953	April	April	Melanoma of the Skin	Malignant	Blank(s)	Blank(s)	Blank(s)	Blank(s)
1950	October	October	Melanoma of the Skin	Malignant	Blank(s)	Blank(s)	Blank(s)	Blank(s)
1907	October	October	Melanoma of the Skin	Malignant	Blank(s)	Blank(s)	Blank(s)	Blank(s)
1939	May	May	Melanoma of the Skin	Malignant	Blank(s)	Blank(s)	Blank(s)	Blank(s)
1903	April	April	Melanoma of the Skin	Malignant	Blank(s)	Blank(s)	Blank(s)	Blank(s)
1939	December	December	Melanoma of the Skin	Malignant	Blank(s)	Blank(s)	Blank(s)	Blank(s)
1920	November	November	Melanoma of the Skin	Malignant	Blank(s)	Blank(s)	Blank(s)	Blank(s)
1952	May	May	Melanoma of the Skin	Malignant	Blank(s)	Blank(s)	Blank(s)	Blank(s)
1915	March	March	Melanoma of the Skin	Malignant	Blank(s)	0	40	68
1943	November	November	Melanoma of the Skin	Malignant	Blank(s)	0	20	530
1930	October	October	Melanoma of the Skin	Malignant	Blank(s)	Blank(s)	Blank(s)	Blank(s)
1922	February	February	Melanoma of the Skin	Malignant	Blank(s)	Blank(s)	Blank(s)	Blank(s)
1954	August	August	Melanoma of the Skin	Malignant	Blank(s)	Blank(s)	Blank(s)	Blank(s)
1949	August	August	Melanoma of the Skin	Malignant	Blank(s)	Blank(s)	Blank(s)	Blank(s)
1915	October	October	Melanoma of the Skin	Malignant	Blank(s)	Blank(s)	Blank(s)	Blank(s)
1928	November	November	Melanoma of the Skin	Malignant	Blank(s)	Blank(s)	Blank(s)	Blank(s)
1928	February	February	Melanoma of the Skin	Malignant	Blank(s)	Blank(s)	Blank(s)	Blank(s)
1932	January	January	Melanoma of the Skin	Malignant	Blank(s)	Blank(s)	Blank(s)	Blank(s)
1895	February	February	Melanoma of the Skin	Malignant	Blank(s)	Blank(s)	Blank(s)	Blank(s)
1966	October	October	Melanoma of the Skin	Malignant	Blank(s)	Blank(s)	Blank(s)	Blank(s)
1899	March	March	Melanoma of the Skin	Malignant	Blank(s)	Blank(s)	Blank(s)	Blank(s)
1917	November	November	Melanoma of the Skin	Malignant	Blank(s)	Blank(s)	Blank(s)	Blank(s)
1938	December	December	Melanoma of the Skin	Malignant	Blank(s)	Blank(s)	Blank(s)	Blank(s)
1906	Blank(s)	July	Melanoma of the Skin	Malignant	Blank(s)	9	99	999
1942	April	April	Melanoma of the Skin	Malignant	Blank(s)	Blank(s)	Blank(s)	Blank(s)
1945	August	August	Melanoma of the Skin	Malignant	Blank(s)	Blank(s)	Blank(s)	Blank(s)
1945	November	November	Melanoma of the Skin	Malignant	Blank(s)	Blank(s)	Blank(s)	Blank(s)
1945	September	September	Melanoma of the Skin	Malignant	Blank(s)	Blank(s)	Blank(s)	Blank(s)
1917	August	August	Melanoma of the Skin	Malignant	Blank(s)	9	30	60
1897	February	February	Melanoma of the Skin	Malignant	Blank(s)	Blank(s)	Blank(s)	Blank(s)
1954	November	November	Melanoma of the Skin	Malignant	Blank(s)	Blank(s)	Blank(s)	Blank(s)
1932	September	September	Melanoma of the Skin	Malignant	Blank(s)	Blank(s)	Blank(s)	Blank(s)
1908	September	September	Melanoma of the Skin	Malignant	Blank(s)	Blank(s)	Blank(s)	Blank(s)
1937	March	March	Melanoma of the Skin	Malignant	Blank(s)	Blank(s)	Blank(s)	Blank(s)
1904	September	September	Melanoma of the Skin	Malignant	Blank(s)	9	99	999
1916	February	February	Melanoma of the Skin	Malignant	Blank(s)	Blank(s)	Blank(s)	Blank(s)
1950	July	July	Melanoma of the Skin	Malignant	Blank(s)	Blank(s)	Blank(s)	Blank(s)
1951	November	November	Melanoma of the Skin	Malignant	Blank(s)	Blank(s)	Blank(s)	Blank(s)
1921	February	February	Melanoma of the Skin	Malignant	Blank(s)	Blank(s)	Blank(s)	Blank(s)
1944	December	December	Melanoma of the Skin	Malignant	Blank(s)	Blank(s)	Blank(s)	Blank(s)
1914	June	June	Melanoma of the Skin	Malignant	Blank(s)	Blank(s)	Blank(s)	Blank(s)
1930	January	January	Melanoma of the Skin	Malignant	Blank(s)	9	20	100
1930	August	August	Melanoma of the Skin	Malignant	Blank(s)	0	30	180
1935	August	August	Melanoma of the Skin	Malignant	Blank(s)	Blank(s)	Blank(s)	Blank(s)
1892	April	April	Melanoma of the Skin	Malignant	Blank(s)	Blank(s)	Blank(s)	Blank(s)
1922	August	August	Melanoma of the Skin	Malignant	Blank(s)	Blank(s)	Blank(s)	Blank(s)
1926	December	December	Melanoma of the Skin	Malignant	Blank(s)	Blank(s)	Blank(s)	Blank(s)
1917	March	March	Melanoma of the Skin	Malignant	Blank(s)	Blank(s)	Blank(s)	Blank(s)
1905	August	August	Melanoma of the Skin	Malignant	Blank(s)	Blank(s)	Blank(s)	Blank(s)
1914	February	February	Melanoma of the Skin	Malignant	Blank(s)	Blank(s)	Blank(s)	Blank(s)
1918	April	April	Melanoma of the Skin	Malignant	Blank(s)	0	40	999
1912	January	January	Melanoma of the Skin	Malignant	Blank(s)	Blank(s)	Blank(s)	Blank(s)
1930	April	April	Melanoma of the Skin	Malignant	Blank(s)	Blank(s)	Blank(s)	Blank(s)
1900	December	December	Melanoma of the Skin	Malignant	Blank(s)	Blank(s)	Blank(s)	Blank(s)
1915	March	March	Melanoma of the Skin	Malignant	Blank(s)	Blank(s)	Blank(s)	Blank(s)
1915	April	April	Melanoma of the Skin	Malignant	Blank(s)	Blank(s)	Blank(s)	Blank(s)
1950	February	February	Melanoma of the Skin	Malignant	Blank(s)	Blank(s)	Blank(s)	Blank(s)
1919	February	February	Melanoma of the Skin	Malignant	Blank(s)	Blank(s)	Blank(s)	Blank(s)
1932	August	August	Melanoma of the Skin	Malignant	Blank(s)	Blank(s)	Blank(s)	Blank(s)
1923	October	October	Melanoma of the Skin	Malignant	Blank(s)	Blank(s)	Blank(s)	Blank(s)
1921	January	January	Melanoma of the Skin	Malignant	Blank(s)	Blank(s)	Blank(s)	Blank(s)
1950	April	April	Melanoma of the Skin	Malignant	Blank(s)	Blank(s)	Blank(s)	Blank(s)
1943	January	January	Melanoma of the Skin	Malignant	Blank(s)	Blank(s)	Blank(s)	Blank(s)
1902	March	March	Melanoma of the Skin	Malignant	Blank(s)	Blank(s)	Blank(s)	Blank(s)
1923	January	January	Melanoma of the Skin	Malignant	Blank(s)	Blank(s)	Blank(s)	Blank(s)
1907	March	March	Melanoma of the Skin	Malignant	Blank(s)	Blank(s)	Blank(s)	Blank(s)
1911	June	June	Melanoma of the Skin	Malignant	Blank(s)	Blank(s)	Blank(s)	Blank(s)
1911	October	October	Melanoma of the Skin	Malignant	Blank(s)	Blank(s)	Blank(s)	Blank(s)
1921	April	April	Melanoma of the Skin	Malignant	Blank(s)	Blank(s)	Blank(s)	Blank(s)
1924	October	October	Melanoma of the Skin	Malignant	Blank(s)	Blank(s)	Blank(s)	Blank(s)
1942	July	July	Melanoma of the Skin	Malignant	Blank(s)	Blank(s)	Blank(s)	Blank(s)
1930	September	September	Melanoma of the Skin	Malignant	Blank(s)	9	20	95
1949	September	September	Melanoma of the Skin	Malignant	Blank(s)	Blank(s)	Blank(s)	Blank(s)
1942	March	March	Melanoma of the Skin	Malignant	Blank(s)	Blank(s)	Blank(s)	Blank(s)
1901	July	July	Melanoma of the Skin	Malignant	Blank(s)	Blank(s)	Blank(s)	Blank(s)
1893	September	September	Melanoma of the Skin	Malignant	Blank(s)	Blank(s)	Blank(s)	Blank(s)
1934	January	January	Melanoma of the Skin	Malignant	Blank(s)	Blank(s)	Blank(s)	Blank(s)
1936	November	November	Melanoma of the Skin	Malignant	Blank(s)	Blank(s)	Blank(s)	Blank(s)
1902	June	June	Melanoma of the Skin	Malignant	Blank(s)	Blank(s)	Blank(s)	Blank(s)
1916	October	October	Melanoma of the Skin	Malignant	Blank(s)	0	20	65
1916	June	June	Melanoma of the Skin	Malignant	Blank(s)	Blank(s)	Blank(s)	Blank(s)
1943	January	January	Melanoma of the Skin	Malignant	Blank(s)	Blank(s)	Blank(s)	Blank(s)
1902	January	January	Melanoma of the Skin	Malignant	Blank(s)	Blank(s)	Blank(s)	Blank(s)
1909	August	August	Melanoma of the Skin	Malignant	Blank(s)	9	30	90
1910	February	February	Melanoma of the Skin	Malignant	Blank(s)	Blank(s)	Blank(s)	Blank(s)
1916	September	September	Melanoma of the Skin	Malignant	Blank(s)	Blank(s)	Blank(s)	Blank(s)
1945	April	April	Melanoma of the Skin	Malignant	Blank(s)	Blank(s)	Blank(s)	Blank(s)
1913	June	June	Melanoma of the Skin	Malignant	Blank(s)	Blank(s)	Blank(s)	Blank(s)
1943	October	October	Melanoma of the Skin	Malignant	Blank(s)	9	10	30
1943	October	October	Melanoma of the Skin	Malignant	Blank(s)	Blank(s)	Blank(s)	Blank(s)
1927	January	January	Melanoma of the Skin	Malignant	Blank(s)	Blank(s)	Blank(s)	Blank(s)
1938	August	August	Melanoma of the Skin	Malignant	Blank(s)	Blank(s)	Blank(s)	Blank(s)
1929	August	August	Melanoma of the Skin	Malignant	Blank(s)	Blank(s)	Blank(s)	Blank(s)
1927	August	August	Melanoma of the Skin	Malignant	Blank(s)	Blank(s)	Blank(s)	Blank(s)
1929	October	October	Melanoma of the Skin	Malignant	Blank(s)	Blank(s)	Blank(s)	Blank(s)
1923	September	September	Melanoma of the Skin	Malignant	Blank(s)	Blank(s)	Blank(s)	Blank(s)
1926	November	November	Melanoma of the Skin	Malignant	Blank(s)	Blank(s)	Blank(s)	Blank(s)
1931	October	October	Melanoma of the Skin	Malignant	Blank(s)	Blank(s)	Blank(s)	Blank(s)
1913	August	August	Melanoma of the Skin	Malignant	Blank(s)	Blank(s)	Blank(s)	Blank(s)
1922	September	September	Melanoma of the Skin	Malignant	Blank(s)	Blank(s)	Blank(s)	Blank(s)
1920	July	July	Melanoma of the Skin	Malignant	Blank(s)	Blank(s)	Blank(s)	Blank(s)
1925	April	April	Melanoma of the Skin	Malignant	Blank(s)	Blank(s)	Blank(s)	Blank(s)
1938	September	September	Melanoma of the Skin	Malignant	Blank(s)	Blank(s)	Blank(s)	Blank(s)
1892	January	January	Melanoma of the Skin	Malignant	Blank(s)	Blank(s)	Blank(s)	Blank(s)
1906	August	August	Melanoma of the Skin	Malignant	Blank(s)	Blank(s)	Blank(s)	Blank(s)
1950	May	May	Melanoma of the Skin	Malignant	Blank(s)	Blank(s)	Blank(s)	Blank(s)
1924	June	June	Melanoma of the Skin	Malignant	Blank(s)	Blank(s)	Blank(s)	Blank(s)
1934	November	November	Melanoma of the Skin	Malignant	Blank(s)	Blank(s)	Blank(s)	Blank(s)
1926	January	January	Melanoma of the Skin	Malignant	Blank(s)	Blank(s)	Blank(s)	Blank(s)
1949	November	November	Melanoma of the Skin	Malignant	Blank(s)	Blank(s)	Blank(s)	Blank(s)
1939	November	November	Melanoma of the Skin	Malignant	Blank(s)	Blank(s)	Blank(s)	Blank(s)
1916	August	August	Melanoma of the Skin	Malignant	Blank(s)	Blank(s)	Blank(s)	Blank(s)
1923	October	October	Melanoma of the Skin	Malignant	Blank(s)	9	50	25
1907	March	March	Melanoma of the Skin	Malignant	Blank(s)	Blank(s)	Blank(s)	Blank(s)
1953	December	December	Melanoma of the Skin	Malignant	Blank(s)	Blank(s)	Blank(s)	Blank(s)
1911	October	October	Melanoma of the Skin	Malignant	Blank(s)	Blank(s)	Blank(s)	Blank(s)
1916	August	August	Melanoma of the Skin	Malignant	Blank(s)	Blank(s)	Blank(s)	Blank(s)
1921	April	April	Melanoma of the Skin	Malignant	Blank(s)	Blank(s)	Blank(s)	Blank(s)
1909	September	September	Melanoma of the Skin	Malignant	Blank(s)	Blank(s)	Blank(s)	Blank(s)
1924	November	November	Melanoma of the Skin	Malignant	Blank(s)	Blank(s)	Blank(s)	Blank(s)
1913	February	February	Melanoma of the Skin	Malignant	Blank(s)	Blank(s)	Blank(s)	Blank(s)
1923	July	July	Melanoma of the Skin	Malignant	Blank(s)	Blank(s)	Blank(s)	Blank(s)
1925	August	August	Melanoma of the Skin	Malignant	Blank(s)	Blank(s)	Blank(s)	Blank(s)
1927	October	October	Melanoma of the Skin	Malignant	Blank(s)	Blank(s)	Blank(s)	Blank(s)
1913	December	December	Melanoma of the Skin	Malignant	Blank(s)	Blank(s)	Blank(s)	Blank(s)
1923	July	July	Melanoma of the Skin	Malignant	Blank(s)	Blank(s)	Blank(s)	Blank(s)
1921	July	July	Melanoma of the Skin	Malignant	Blank(s)	Blank(s)	Blank(s)	Blank(s)
1949	January	January	Melanoma of the Skin	Malignant	Blank(s)	Blank(s)	Blank(s)	Blank(s)
1905	August	August	Melanoma of the Skin	Malignant	Blank(s)	Blank(s)	Blank(s)	Blank(s)
1948	March	March	Melanoma of the Skin	Malignant	Blank(s)	Blank(s)	Blank(s)	Blank(s)
1948	August	August	Melanoma of the Skin	Malignant	Blank(s)	Blank(s)	Blank(s)	Blank(s)
1942	September	September	Melanoma of the Skin	Malignant	Blank(s)	Blank(s)	Blank(s)	Blank(s)
1914	January	January	Melanoma of the Skin	Malignant	Blank(s)	Blank(s)	Blank(s)	Blank(s)
1904	October	October	Melanoma of the Skin	Malignant	Blank(s)	Blank(s)	Blank(s)	Blank(s)
1910	May	May	Melanoma of the Skin	Malignant	Blank(s)	Blank(s)	Blank(s)	Blank(s)
1904	November	November	Melanoma of the Skin	Malignant	Blank(s)	Blank(s)	Blank(s)	Blank(s)
1933	August	August	Melanoma of the Skin	Malignant	Blank(s)	Blank(s)	Blank(s)	Blank(s)
1925	November	November	Melanoma of the Skin	Malignant	Blank(s)	Blank(s)	Blank(s)	Blank(s)
1905	March	March	Melanoma of the Skin	Malignant	Blank(s)	Blank(s)	Blank(s)	Blank(s)
1941	January	January	Melanoma of the Skin	Malignant	Blank(s)	Blank(s)	Blank(s)	Blank(s)
1911	June	June	Melanoma of the Skin	Malignant	Blank(s)	Blank(s)	Blank(s)	Blank(s)
1964	November	November	Melanoma of the Skin	Malignant	Blank(s)	Blank(s)	Blank(s)	Blank(s)
1949	February	February	Melanoma of the Skin	Malignant	Blank(s)	Blank(s)	Blank(s)	Blank(s)
1921	November	November	Melanoma of the Skin	Malignant	Blank(s)	Blank(s)	Blank(s)	Blank(s)
1933	March	March	Melanoma of the Skin	Malignant	Blank(s)	Blank(s)	Blank(s)	Blank(s)
1923	September	September	Melanoma of the Skin	Malignant	Blank(s)	Blank(s)	Blank(s)	Blank(s)
1897	August	August	Melanoma of the Skin	Malignant	Blank(s)	Blank(s)	Blank(s)	Blank(s)
1902	August	August	Melanoma of the Skin	Malignant	Blank(s)	Blank(s)	Blank(s)	Blank(s)
1915	September	September	Melanoma of the Skin	Malignant	Blank(s)	Blank(s)	Blank(s)	Blank(s)
1921	May	May	Melanoma of the Skin	Malignant	Blank(s)	Blank(s)	Blank(s)	Blank(s)
1921	December	December	Melanoma of the Skin	Malignant	Blank(s)	0	40	1
1921	December	December	Melanoma of the Skin	Malignant	Blank(s)	Blank(s)	Blank(s)	Blank(s)
1928	December	December	Melanoma of the Skin	Malignant	Blank(s)	Blank(s)	Blank(s)	Blank(s)
1887	March	March	Melanoma of the Skin	Malignant	Blank(s)	Blank(s)	Blank(s)	Blank(s)
1935	September	September	Melanoma of the Skin	Malignant	Blank(s)	Blank(s)	Blank(s)	Blank(s)
1932	July	July	Melanoma of the Skin	Malignant	Blank(s)	Blank(s)	Blank(s)	Blank(s)
1928	July	July	Melanoma of the Skin	Malignant	Blank(s)	Blank(s)	Blank(s)	Blank(s)
1915	April	April	Melanoma of the Skin	Malignant	Blank(s)	Blank(s)	Blank(s)	Blank(s)
1908	December	December	Melanoma of the Skin	Malignant	Blank(s)	Blank(s)	Blank(s)	Blank(s)
1929	November	November	Melanoma of the Skin	Malignant	Blank(s)	Blank(s)	Blank(s)	Blank(s)
1951	February	February	Melanoma of the Skin	Malignant	Blank(s)	Blank(s)	Blank(s)	Blank(s)
1945	October	October	Melanoma of the Skin	Malignant	Blank(s)	Blank(s)	Blank(s)	Blank(s)
1895	October	October	Melanoma of the Skin	Malignant	Blank(s)	Blank(s)	Blank(s)	Blank(s)
1920	November	November	Melanoma of the Skin	Malignant	Blank(s)	Blank(s)	Blank(s)	Blank(s)
1915	November	November	Melanoma of the Skin	Malignant	Blank(s)	Blank(s)	Blank(s)	Blank(s)
1957	October	October	Melanoma of the Skin	Malignant	Blank(s)	Blank(s)	Blank(s)	Blank(s)
1943	December	December	Melanoma of the Skin	Malignant	Blank(s)	Blank(s)	Blank(s)	Blank(s)
1924	August	August	Melanoma of the Skin	Malignant	Blank(s)	Blank(s)	Blank(s)	Blank(s)
1951	December	December	Melanoma of the Skin	Malignant	Blank(s)	Blank(s)	Blank(s)	Blank(s)
1934	July	July	Melanoma of the Skin	Malignant	Blank(s)	Blank(s)	Blank(s)	Blank(s)
1920	January	January	Melanoma of the Skin	Malignant	Blank(s)	Blank(s)	Blank(s)	Blank(s)
1926	February	February	Melanoma of the Skin	Malignant	Blank(s)	Blank(s)	Blank(s)	Blank(s)
1927	February	February	Melanoma of the Skin	Malignant	Blank(s)	Blank(s)	Blank(s)	Blank(s)
1949	April	April	Melanoma of the Skin	Malignant	Blank(s)	Blank(s)	Blank(s)	Blank(s)
1895	October	October	Melanoma of the Skin	Malignant	Blank(s)	Blank(s)	Blank(s)	Blank(s)
1945	June	June	Melanoma of the Skin	Malignant	Blank(s)	Blank(s)	Blank(s)	Blank(s)
1956	April	April	Melanoma of the Skin	Malignant	Blank(s)	Blank(s)	Blank(s)	Blank(s)
1956	December	December	Melanoma of the Skin	Malignant	Blank(s)	Blank(s)	Blank(s)	Blank(s)
1956	January	January	Melanoma of the Skin	Malignant	Blank(s)	Blank(s)	Blank(s)	Blank(s)
1943	July	July	Melanoma of the Skin	Malignant	Blank(s)	Blank(s)	Blank(s)	Blank(s)
1917	July	July	Melanoma of the Skin	Malignant	Blank(s)	9	99	999
1947	April	April	Melanoma of the Skin	Malignant	Blank(s)	Blank(s)	Blank(s)	Blank(s)
1931	December	December	Melanoma of the Skin	Malignant	Blank(s)	Blank(s)	Blank(s)	Blank(s)
1906	July	July	Melanoma of the Skin	Malignant	Blank(s)	1	85	680
1922	April	April	Melanoma of the Skin	Malignant	Blank(s)	Blank(s)	Blank(s)	Blank(s)
1922	September	September	Melanoma of the Skin	Malignant	Blank(s)	0	20	89
1930	February	February	Melanoma of the Skin	Malignant	Blank(s)	Blank(s)	Blank(s)	Blank(s)
1932	January	January	Melanoma of the Skin	Malignant	Blank(s)	Blank(s)	Blank(s)	Blank(s)
1934	September	September	Melanoma of the Skin	Malignant	Blank(s)	Blank(s)	Blank(s)	Blank(s)
1924	October	October	Melanoma of the Skin	Malignant	Blank(s)	Blank(s)	Blank(s)	Blank(s)
1913	May	May	Melanoma of the Skin	Malignant	Blank(s)	0	20	90
1889	August	August	Melanoma of the Skin	Malignant	Blank(s)	Blank(s)	Blank(s)	Blank(s)
1934	October	October	Melanoma of the Skin	Malignant	Blank(s)	Blank(s)	Blank(s)	Blank(s)
1929	November	November	Melanoma of the Skin	Malignant	Blank(s)	Blank(s)	Blank(s)	Blank(s)
1945	November	November	Melanoma of the Skin	Malignant	Blank(s)	Blank(s)	Blank(s)	Blank(s)
1944	August	August	Melanoma of the Skin	Malignant	Blank(s)	Blank(s)	Blank(s)	Blank(s)
1913	August	August	Melanoma of the Skin	Malignant	Blank(s)	Blank(s)	Blank(s)	Blank(s)
1925	January	January	Melanoma of the Skin	Malignant	Blank(s)	Blank(s)	Blank(s)	Blank(s)
1903	January	January	Melanoma of the Skin	Malignant	Blank(s)	Blank(s)	Blank(s)	Blank(s)
1921	September	September	Melanoma of the Skin	Malignant	Blank(s)	Blank(s)	Blank(s)	Blank(s)
1934	January	January	Melanoma of the Skin	Malignant	Blank(s)	Blank(s)	Blank(s)	Blank(s)
1914	February	February	Melanoma of the Skin	Malignant	Blank(s)	Blank(s)	Blank(s)	Blank(s)
1941	August	August	Melanoma of the Skin	Malignant	Blank(s)	Blank(s)	Blank(s)	Blank(s)
1944	February	February	Melanoma of the Skin	Malignant	Blank(s)	Blank(s)	Blank(s)	Blank(s)
1925	December	December	Melanoma of the Skin	Malignant	Blank(s)	Blank(s)	Blank(s)	Blank(s)
1945	December	December	Melanoma of the Skin	Malignant	Blank(s)	0	20	90
1947	August	August	Melanoma of the Skin	Malignant	Blank(s)	Blank(s)	Blank(s)	Blank(s)
1912	March	March	Melanoma of the Skin	Malignant	Blank(s)	Blank(s)	Blank(s)	Blank(s)
1923	August	August	Melanoma of the Skin	Malignant	Blank(s)	9	30	140
1946	June	June	Melanoma of the Skin	Malignant	Blank(s)	9	85	999
1965	January	January	Melanoma of the Skin	Malignant	Blank(s)	Blank(s)	Blank(s)	Blank(s)
1887	September	September	Melanoma of the Skin	Malignant	Blank(s)	Blank(s)	Blank(s)	Blank(s)
1910	May	May	Melanoma of the Skin	Malignant	Blank(s)	Blank(s)	Blank(s)	Blank(s)
1909	February	February	Melanoma of the Skin	Malignant	Blank(s)	Blank(s)	Blank(s)	Blank(s)
1903	January	January	Melanoma of the Skin	Malignant	Blank(s)	9	20	92
1918	November	November	Melanoma of the Skin	Malignant	Blank(s)	Blank(s)	Blank(s)	Blank(s)
1933	December	December	Melanoma of the Skin	Malignant	Blank(s)	Blank(s)	Blank(s)	Blank(s)
1929	August	August	Melanoma of the Skin	Malignant	Blank(s)	Blank(s)	Blank(s)	Blank(s)
1901	May	May	Melanoma of the Skin	Malignant	Blank(s)	Blank(s)	Blank(s)	Blank(s)
1957	April	April	Melanoma of the Skin	Malignant	Blank(s)	Blank(s)	Blank(s)	Blank(s)
1922	September	September	Melanoma of the Skin	Malignant	Blank(s)	Blank(s)	Blank(s)	Blank(s)
1917	December	December	Melanoma of the Skin	Malignant	Blank(s)	Blank(s)	Blank(s)	Blank(s)
1910	March	March	Melanoma of the Skin	Malignant	Blank(s)	Blank(s)	Blank(s)	Blank(s)
1933	June	June	Melanoma of the Skin	Malignant	Blank(s)	1	40	999
1922	March	March	Melanoma of the Skin	Malignant	Blank(s)	Blank(s)	Blank(s)	Blank(s)
1910	March	March	Melanoma of the Skin	Malignant	Blank(s)	Blank(s)	Blank(s)	Blank(s)
1947	January	January	Melanoma of the Skin	Malignant	Blank(s)	Blank(s)	Blank(s)	Blank(s)
1912	December	December	Melanoma of the Skin	Malignant	Blank(s)	Blank(s)	Blank(s)	Blank(s)
1898	December	December	Melanoma of the Skin	Malignant	Blank(s)	Blank(s)	Blank(s)	Blank(s)
1955	December	December	Melanoma of the Skin	Malignant	Blank(s)	Blank(s)	Blank(s)	Blank(s)
1921	February	February	Melanoma of the Skin	Malignant	Blank(s)	Blank(s)	Blank(s)	Blank(s)
1918	April	April	Melanoma of the Skin	Malignant	Blank(s)	Blank(s)	Blank(s)	Blank(s)
1917	July	July	Melanoma of the Skin	Malignant	Blank(s)	Blank(s)	Blank(s)	Blank(s)
1934	January	January	Melanoma of the Skin	Malignant	Blank(s)	Blank(s)	Blank(s)	Blank(s)
1935	April	April	Melanoma of the Skin	Malignant	Blank(s)	Blank(s)	Blank(s)	Blank(s)
1913	January	January	Melanoma of the Skin	Malignant	Blank(s)	Blank(s)	Blank(s)	Blank(s)
1950	September	September	Melanoma of the Skin	Malignant	Blank(s)	Blank(s)	Blank(s)	Blank(s)
1945	June	June	Melanoma of the Skin	Malignant	Blank(s)	Blank(s)	Blank(s)	Blank(s)
1919	October	October	Melanoma of the Skin	Malignant	Blank(s)	Blank(s)	Blank(s)	Blank(s)
1963	October	October	Melanoma of the Skin	Malignant	Blank(s)	Blank(s)	Blank(s)	Blank(s)
1933	September	September	Melanoma of the Skin	Malignant	Blank(s)	Blank(s)	Blank(s)	Blank(s)
1943	January	January	Melanoma of the Skin	Malignant	Blank(s)	Blank(s)	Blank(s)	Blank(s)
1945	February	February	Melanoma of the Skin	Malignant	Blank(s)	Blank(s)	Blank(s)	Blank(s)
1913	February	February	Melanoma of the Skin	Malignant	Blank(s)	Blank(s)	Blank(s)	Blank(s)
1923	October	October	Melanoma of the Skin	Malignant	Blank(s)	Blank(s)	Blank(s)	Blank(s)
1954	April	April	Melanoma of the Skin	Malignant	Blank(s)	Blank(s)	Blank(s)	Blank(s)
1927	January	January	Melanoma of the Skin	Malignant	Blank(s)	Blank(s)	Blank(s)	Blank(s)
1903	February	February	Melanoma of the Skin	Malignant	Blank(s)	Blank(s)	Blank(s)	Blank(s)
1949	September	September	Melanoma of the Skin	Malignant	Blank(s)	Blank(s)	Blank(s)	Blank(s)
1920	June	June	Melanoma of the Skin	Malignant	Blank(s)	Blank(s)	Blank(s)	Blank(s)
1908	December	December	Melanoma of the Skin	Malignant	Blank(s)	Blank(s)	Blank(s)	Blank(s)
1927	June	June	Melanoma of the Skin	Malignant	Blank(s)	Blank(s)	Blank(s)	Blank(s)
1950	July	July	Melanoma of the Skin	Malignant	Blank(s)	Blank(s)	Blank(s)	Blank(s)
1919	January	January	Melanoma of the Skin	Malignant	Blank(s)	Blank(s)	Blank(s)	Blank(s)
1940	May	May	Melanoma of the Skin	Malignant	Blank(s)	Blank(s)	Blank(s)	Blank(s)
1918	November	November	Melanoma of the Skin	Malignant	Blank(s)	Blank(s)	Blank(s)	Blank(s)
1956	June	June	Melanoma of the Skin	Malignant	Blank(s)	0	10	217
1901	July	July	Melanoma of the Skin	Malignant	Blank(s)	Blank(s)	Blank(s)	Blank(s)
1903	August	August	Melanoma of the Skin	Malignant	Blank(s)	Blank(s)	Blank(s)	Blank(s)
1942	July	July	Melanoma of the Skin	Malignant	Blank(s)	Blank(s)	Blank(s)	Blank(s)
1931	January	January	Melanoma of the Skin	Malignant	Blank(s)	Blank(s)	Blank(s)	Blank(s)
1918	February	February	Melanoma of the Skin	Malignant	Blank(s)	Blank(s)	Blank(s)	Blank(s)
1950	August	August	Melanoma of the Skin	Malignant	Blank(s)	Blank(s)	Blank(s)	Blank(s)
1907	December	December	Melanoma of the Skin	Malignant	Blank(s)	Blank(s)	Blank(s)	Blank(s)
1914	October	October	Melanoma of the Skin	Malignant	Blank(s)	Blank(s)	Blank(s)	Blank(s)
1950	November	November	Melanoma of the Skin	Malignant	Blank(s)	Blank(s)	Blank(s)	Blank(s)
1928	September	September	Melanoma of the Skin	Malignant	Blank(s)	Blank(s)	Blank(s)	Blank(s)
1917	September	September	Melanoma of the Skin	Malignant	Blank(s)	Blank(s)	Blank(s)	Blank(s)
1933	April	April	Melanoma of the Skin	Malignant	Blank(s)	0	10	10
1922	May	May	Melanoma of the Skin	Malignant	Blank(s)	Blank(s)	Blank(s)	Blank(s)
1923	December	December	Melanoma of the Skin	Malignant	Blank(s)	Blank(s)	Blank(s)	Blank(s)
1909	September	September	Melanoma of the Skin	Malignant	Blank(s)	Blank(s)	Blank(s)	Blank(s)
1921	February	February	Melanoma of the Skin	Malignant	Blank(s)	Blank(s)	Blank(s)	Blank(s)
1930	January	January	Melanoma of the Skin	Malignant	Blank(s)	Blank(s)	Blank(s)	Blank(s)
1920	November	November	Melanoma of the Skin	Malignant	Blank(s)	Blank(s)	Blank(s)	Blank(s)
1939	November	November	Melanoma of the Skin	Malignant	Blank(s)	Blank(s)	Blank(s)	Blank(s)
1939	June	June	Melanoma of the Skin	Malignant	Blank(s)	9	99	80
1939	June	June	Melanoma of the Skin	Malignant	Blank(s)	9	99	999
1940	October	October	Melanoma of the Skin	Malignant	Blank(s)	Blank(s)	Blank(s)	Blank(s)
1934	December	December	Melanoma of the Skin	Malignant	Blank(s)	Blank(s)	Blank(s)	Blank(s)
1954	January	January	Melanoma of the Skin	Malignant	Blank(s)	Blank(s)	Blank(s)	Blank(s)
1923	January	January	Melanoma of the Skin	Malignant	Blank(s)	Blank(s)	Blank(s)	Blank(s)
1938	January	January	Melanoma of the Skin	Malignant	Blank(s)	Blank(s)	Blank(s)	Blank(s)
1916	July	July	Melanoma of the Skin	Malignant	Blank(s)	Blank(s)	Blank(s)	Blank(s)
1939	November	November	Melanoma of the Skin	Malignant	Blank(s)	Blank(s)	Blank(s)	Blank(s)
1939	September	September	Melanoma of the Skin	Malignant	Blank(s)	9	40	600
1946	April	April	Melanoma of the Skin	Malignant	Blank(s)	0	30	440
1912	December	December	Melanoma of the Skin	Malignant	Blank(s)	Blank(s)	Blank(s)	Blank(s)
1922	April	April	Melanoma of the Skin	Malignant	Blank(s)	Blank(s)	Blank(s)	Blank(s)
1909	November	November	Melanoma of the Skin	Malignant	Blank(s)	Blank(s)	Blank(s)	Blank(s)
1927	November	November	Melanoma of the Skin	Malignant	Blank(s)	Blank(s)	Blank(s)	Blank(s)
1937	June	June	Melanoma of the Skin	Malignant	Blank(s)	Blank(s)	Blank(s)	Blank(s)
1939	June	June	Melanoma of the Skin	Malignant	Blank(s)	Blank(s)	Blank(s)	Blank(s)
1895	June	June	Melanoma of the Skin	Malignant	Blank(s)	Blank(s)	Blank(s)	Blank(s)
1904	July	July	Melanoma of the Skin	Malignant	Blank(s)	Blank(s)	Blank(s)	Blank(s)
1906	May	May	Melanoma of the Skin	Malignant	Blank(s)	Blank(s)	Blank(s)	Blank(s)
1945	July	July	Melanoma of the Skin	Malignant	Blank(s)	9	10	33
1909	March	March	Melanoma of the Skin	Malignant	Blank(s)	Blank(s)	Blank(s)	Blank(s)
1907	August	August	Melanoma of the Skin	Malignant	Blank(s)	Blank(s)	Blank(s)	Blank(s)
1914	January	January	Melanoma of the Skin	Malignant	Blank(s)	Blank(s)	Blank(s)	Blank(s)
1926	April	April	Melanoma of the Skin	Malignant	Blank(s)	Blank(s)	Blank(s)	Blank(s)
1917	Blank(s)	July	Melanoma of the Skin	Malignant	Blank(s)	Blank(s)	Blank(s)	Blank(s)
1927	May	May	Melanoma of the Skin	Malignant	Blank(s)	Blank(s)	Blank(s)	Blank(s)
1913	June	June	Melanoma of the Skin	Malignant	Blank(s)	Blank(s)	Blank(s)	Blank(s)
1896	May	May	Melanoma of the Skin	Malignant	Blank(s)	Blank(s)	Blank(s)	Blank(s)
1914	October	October	Melanoma of the Skin	Malignant	Blank(s)	Blank(s)	Blank(s)	Blank(s)
1949	May	May	Melanoma of the Skin	Malignant	Blank(s)	Blank(s)	Blank(s)	Blank(s)
1933	December	December	Melanoma of the Skin	Malignant	Blank(s)	Blank(s)	Blank(s)	Blank(s)
1915	March	March	Melanoma of the Skin	Malignant	Blank(s)	Blank(s)	Blank(s)	Blank(s)
1911	November	November	Melanoma of the Skin	Malignant	Blank(s)	Blank(s)	Blank(s)	Blank(s)
1912	December	December	Melanoma of the Skin	Malignant	Blank(s)	0	64	130
1947	February	February	Melanoma of the Skin	Malignant	Blank(s)	Blank(s)	Blank(s)	Blank(s)
1947	February	February	Melanoma of the Skin	Malignant	Blank(s)	Blank(s)	Blank(s)	Blank(s)
1938	January	January	Melanoma of the Skin	Malignant	Blank(s)	Blank(s)	Blank(s)	Blank(s)
1947	April	April	Melanoma of the Skin	Malignant	Blank(s)	Blank(s)	Blank(s)	Blank(s)
1898	July	July	Melanoma of the Skin	Malignant	Blank(s)	0	40	1
1952	September	September	Melanoma of the Skin	Malignant	Blank(s)	Blank(s)	Blank(s)	Blank(s)
1934	April	April	Melanoma of the Skin	Malignant	Blank(s)	Blank(s)	Blank(s)	Blank(s)
1910	March	March	Melanoma of the Skin	Malignant	Blank(s)	Blank(s)	Blank(s)	Blank(s)
1944	January	January	Melanoma of the Skin	Malignant	Blank(s)	Blank(s)	Blank(s)	Blank(s)
1937	July	July	Melanoma of the Skin	Malignant	Blank(s)	Blank(s)	Blank(s)	Blank(s)
1943	October	October	Melanoma of the Skin	Malignant	Blank(s)	Blank(s)	Blank(s)	Blank(s)
1906	September	September	Melanoma of the Skin	Malignant	Blank(s)	Blank(s)	Blank(s)	Blank(s)
1939	June	June	Melanoma of the Skin	Malignant	Blank(s)	Blank(s)	Blank(s)	Blank(s)
1943	August	August	Melanoma of the Skin	Malignant	Blank(s)	Blank(s)	Blank(s)	Blank(s)
1910	January	January	Melanoma of the Skin	Malignant	Blank(s)	Blank(s)	Blank(s)	Blank(s)
1937	June	June	Melanoma of the Skin	Malignant	Blank(s)	Blank(s)	Blank(s)	Blank(s)
1949	May	May	Melanoma of the Skin	Malignant	Blank(s)	Blank(s)	Blank(s)	Blank(s)
1920	December	December	Melanoma of the Skin	Malignant	Blank(s)	0	30	250
1915	November	November	Melanoma of the Skin	Malignant	Blank(s)	Blank(s)	Blank(s)	Blank(s)
1927	April	April	Melanoma of the Skin	Malignant	Blank(s)	Blank(s)	Blank(s)	Blank(s)
1918	January	January	Melanoma of the Skin	Malignant	Blank(s)	Blank(s)	Blank(s)	Blank(s)
1921	November	November	Melanoma of the Skin	Malignant	Blank(s)	Blank(s)	Blank(s)	Blank(s)
1920	August	August	Melanoma of the Skin	Malignant	Blank(s)	Blank(s)	Blank(s)	Blank(s)
1935	January	January	Melanoma of the Skin	Malignant	Blank(s)	Blank(s)	Blank(s)	Blank(s)
1944	March	March	Melanoma of the Skin	Malignant	Blank(s)	Blank(s)	Blank(s)	Blank(s)
1928	April	April	Melanoma of the Skin	Malignant	Blank(s)	Blank(s)	Blank(s)	Blank(s)
1936	March	March	Melanoma of the Skin	Malignant	Blank(s)	Blank(s)	Blank(s)	Blank(s)
1932	April	April	Melanoma of the Skin	Malignant	Blank(s)	Blank(s)	Blank(s)	Blank(s)
1926	March	March	Melanoma of the Skin	Malignant	Blank(s)	Blank(s)	Blank(s)	Blank(s)
1903	March	March	Melanoma of the Skin	Malignant	Blank(s)	Blank(s)	Blank(s)	Blank(s)
1915	March	March	Melanoma of the Skin	Malignant	Blank(s)	Blank(s)	Blank(s)	Blank(s)
1920	October	October	Melanoma of the Skin	Malignant	Blank(s)	Blank(s)	Blank(s)	Blank(s)
1934	September	September	Melanoma of the Skin	Malignant	Blank(s)	Blank(s)	Blank(s)	Blank(s)
1934	June	June	Melanoma of the Skin	Malignant	Blank(s)	Blank(s)	Blank(s)	Blank(s)
1941	November	November	Melanoma of the Skin	Malignant	Blank(s)	Blank(s)	Blank(s)	Blank(s)
1918	July	July	Melanoma of the Skin	Malignant	Blank(s)	Blank(s)	Blank(s)	Blank(s)
1918	July	July	Melanoma of the Skin	Malignant	Blank(s)	0	10	55
1901	May	May	Melanoma of the Skin	Malignant	Blank(s)	9	60	600
1949	February	February	Melanoma of the Skin	Malignant	Blank(s)	Blank(s)	Blank(s)	Blank(s)
1933	January	January	Melanoma of the Skin	Malignant	Blank(s)	Blank(s)	Blank(s)	Blank(s)
1900	May	May	Melanoma of the Skin	Malignant	Blank(s)	Blank(s)	Blank(s)	Blank(s)
1921	February	February	Melanoma of the Skin	Malignant	Blank(s)	Blank(s)	Blank(s)	Blank(s)
1943	June	June	Melanoma of the Skin	Malignant	Blank(s)	Blank(s)	Blank(s)	Blank(s)
1912	October	October	Melanoma of the Skin	Malignant	Blank(s)	Blank(s)	Blank(s)	Blank(s)
1949	June	June	Melanoma of the Skin	Malignant	Blank(s)	Blank(s)	Blank(s)	Blank(s)
1941	November	November	Melanoma of the Skin	Malignant	Blank(s)	Blank(s)	Blank(s)	Blank(s)
1895	August	August	Melanoma of the Skin	Malignant	Blank(s)	Blank(s)	Blank(s)	Blank(s)
1920	January	January	Melanoma of the Skin	Malignant	Blank(s)	Blank(s)	Blank(s)	Blank(s)
1944	September	September	Melanoma of the Skin	Malignant	Blank(s)	Blank(s)	Blank(s)	Blank(s)
1901	October	October	Melanoma of the Skin	Malignant	Blank(s)	Blank(s)	Blank(s)	Blank(s)
1960	March	March	Melanoma of the Skin	Malignant	Blank(s)	Blank(s)	Blank(s)	Blank(s)
1915	September	September	Melanoma of the Skin	Malignant	Blank(s)	Blank(s)	Blank(s)	Blank(s)
1905	October	October	Melanoma of the Skin	Malignant	Blank(s)	Blank(s)	Blank(s)	Blank(s)
1940	August	August	Melanoma of the Skin	Malignant	Blank(s)	Blank(s)	Blank(s)	Blank(s)
1940	June	June	Melanoma of the Skin	Malignant	Blank(s)	9	20	70
1901	March	March	Melanoma of the Skin	Malignant	Blank(s)	Blank(s)	Blank(s)	Blank(s)
1945	May	May	Melanoma of the Skin	Malignant	Blank(s)	Blank(s)	Blank(s)	Blank(s)
1940	February	February	Melanoma of the Skin	Malignant	Blank(s)	Blank(s)	Blank(s)	Blank(s)
1926	November	November	Melanoma of the Skin	Malignant	Blank(s)	Blank(s)	Blank(s)	Blank(s)
1927	August	August	Melanoma of the Skin	Malignant	Blank(s)	Blank(s)	Blank(s)	Blank(s)
1940	January	January	Melanoma of the Skin	Malignant	Blank(s)	Blank(s)	Blank(s)	Blank(s)
1933	October	October	Melanoma of the Skin	Malignant	Blank(s)	Blank(s)	Blank(s)	Blank(s)
1934	February	February	Melanoma of the Skin	Malignant	Blank(s)	Blank(s)	Blank(s)	Blank(s)
1893	February	February	Melanoma of the Skin	Malignant	Blank(s)	Blank(s)	Blank(s)	Blank(s)
1909	May	May	Melanoma of the Skin	Malignant	Blank(s)	0	30	999
1907	June	June	Melanoma of the Skin	Malignant	Blank(s)	Blank(s)	Blank(s)	Blank(s)
1921	April	April	Melanoma of the Skin	Malignant	Blank(s)	Blank(s)	Blank(s)	Blank(s)
1921	June	June	Melanoma of the Skin	Malignant	Blank(s)	Blank(s)	Blank(s)	Blank(s)
1950	June	June	Melanoma of the Skin	Malignant	Blank(s)	Blank(s)	Blank(s)	Blank(s)
1944	June	June	Melanoma of the Skin	Malignant	Blank(s)	Blank(s)	Blank(s)	Blank(s)
1960	April	April	Melanoma of the Skin	Malignant	Blank(s)	Blank(s)	Blank(s)	Blank(s)
1926	October	October	Melanoma of the Skin	Malignant	Blank(s)	Blank(s)	Blank(s)	Blank(s)
1919	February	February	Melanoma of the Skin	Malignant	Blank(s)	Blank(s)	Blank(s)	Blank(s)
1889	July	July	Melanoma of the Skin	Malignant	Blank(s)	Blank(s)	Blank(s)	Blank(s)
1906	March	March	Melanoma of the Skin	Malignant	Blank(s)	Blank(s)	Blank(s)	Blank(s)
1936	December	December	Melanoma of the Skin	Malignant	Blank(s)	Blank(s)	Blank(s)	Blank(s)
1908	April	April	Melanoma of the Skin	Malignant	Blank(s)	9	99	999
1924	August	August	Melanoma of the Skin	Malignant	Blank(s)	Blank(s)	Blank(s)	Blank(s)
1924	December	December	Melanoma of the Skin	Malignant	Blank(s)	Blank(s)	Blank(s)	Blank(s)
1954	July	July	Melanoma of the Skin	Malignant	Blank(s)	Blank(s)	Blank(s)	Blank(s)
1912	November	November	Melanoma of the Skin	Malignant	Blank(s)	Blank(s)	Blank(s)	Blank(s)
1959	October	October	Melanoma of the Skin	Malignant	Blank(s)	Blank(s)	Blank(s)	Blank(s)
1916	February	February	Melanoma of the Skin	Malignant	Blank(s)	5	31	200
1914	February	February	Melanoma of the Skin	Malignant	Blank(s)	Blank(s)	Blank(s)	Blank(s)
1914	October	October	Melanoma of the Skin	Malignant	Blank(s)	9	40	35
1914	May	May	Melanoma of the Skin	Malignant	Blank(s)	Blank(s)	Blank(s)	Blank(s)
1938	March	March	Melanoma of the Skin	Malignant	Blank(s)	Blank(s)	Blank(s)	Blank(s)
1938	July	July	Melanoma of the Skin	Malignant	Blank(s)	Blank(s)	Blank(s)	Blank(s)
1908	September	September	Melanoma of the Skin	Malignant	Blank(s)	Blank(s)	Blank(s)	Blank(s)
1918	December	December	Melanoma of the Skin	Malignant	Blank(s)	Blank(s)	Blank(s)	Blank(s)
1925	July	July	Melanoma of the Skin	Malignant	Blank(s)	Blank(s)	Blank(s)	Blank(s)
1942	December	December	Melanoma of the Skin	Malignant	Blank(s)	Blank(s)	Blank(s)	Blank(s)
1937	June	June	Melanoma of the Skin	Malignant	Blank(s)	Blank(s)	Blank(s)	Blank(s)
1889	January	January	Melanoma of the Skin	Malignant	Blank(s)	Blank(s)	Blank(s)	Blank(s)
1913	November	November	Melanoma of the Skin	Malignant	Blank(s)	Blank(s)	Blank(s)	Blank(s)
1939	March	March	Melanoma of the Skin	Malignant	Blank(s)	Blank(s)	Blank(s)	Blank(s)
1942	April	April	Melanoma of the Skin	Malignant	Blank(s)	Blank(s)	Blank(s)	Blank(s)
1916	April	April	Melanoma of the Skin	Malignant	Blank(s)	Blank(s)	Blank(s)	Blank(s)
1950	February	February	Melanoma of the Skin	Malignant	Blank(s)	Blank(s)	Blank(s)	Blank(s)
1917	October	October	Melanoma of the Skin	Malignant	Blank(s)	Blank(s)	Blank(s)	Blank(s)
1944	December	December	Melanoma of the Skin	Malignant	Blank(s)	Blank(s)	Blank(s)	Blank(s)
1904	February	February	Melanoma of the Skin	Malignant	Blank(s)	Blank(s)	Blank(s)	Blank(s)
1953	June	June	Melanoma of the Skin	Malignant	Blank(s)	Blank(s)	Blank(s)	Blank(s)
1904	October	October	Melanoma of the Skin	Malignant	Blank(s)	Blank(s)	Blank(s)	Blank(s)
1918	November	November	Melanoma of the Skin	Malignant	Blank(s)	Blank(s)	Blank(s)	Blank(s)
1904	October	October	Melanoma of the Skin	Malignant	Blank(s)	0	30	176
1916	January	January	Melanoma of the Skin	Malignant	Blank(s)	Blank(s)	Blank(s)	Blank(s)
1896	February	February	Melanoma of the Skin	Malignant	Blank(s)	Blank(s)	Blank(s)	Blank(s)
1956	February	February	Melanoma of the Skin	Malignant	Blank(s)	Blank(s)	Blank(s)	Blank(s)
1900	September	September	Melanoma of the Skin	Malignant	Blank(s)	Blank(s)	Blank(s)	Blank(s)
1914	August	August	Melanoma of the Skin	Malignant	Blank(s)	Blank(s)	Blank(s)	Blank(s)
1914	April	April	Melanoma of the Skin	Malignant	Blank(s)	0	10	40
1949	April	April	Melanoma of the Skin	Malignant	Blank(s)	Blank(s)	Blank(s)	Blank(s)
1910	April	April	Melanoma of the Skin	Malignant	Blank(s)	Blank(s)	Blank(s)	Blank(s)
1892	August	August	Melanoma of the Skin	Malignant	Blank(s)	Blank(s)	Blank(s)	Blank(s)
1945	December	December	Melanoma of the Skin	Malignant	Blank(s)	Blank(s)	Blank(s)	Blank(s)
1947	August	August	Melanoma of the Skin	Malignant	Blank(s)	Blank(s)	Blank(s)	Blank(s)
1902	July	July	Melanoma of the Skin	Malignant	Blank(s)	Blank(s)	Blank(s)	Blank(s)
1900	April	April	Melanoma of the Skin	Malignant	Blank(s)	Blank(s)	Blank(s)	Blank(s)
1902	November	November	Melanoma of the Skin	Malignant	Blank(s)	Blank(s)	Blank(s)	Blank(s)
1942	January	January	Melanoma of the Skin	Malignant	Blank(s)	Blank(s)	Blank(s)	Blank(s)
1940	September	September	Melanoma of the Skin	Malignant	Blank(s)	Blank(s)	Blank(s)	Blank(s)
1901	July	July	Melanoma of the Skin	Malignant	Blank(s)	Blank(s)	Blank(s)	Blank(s)
1946	May	May	Melanoma of the Skin	Malignant	Blank(s)	Blank(s)	Blank(s)	Blank(s)
1940	May	May	Melanoma of the Skin	Malignant	Blank(s)	Blank(s)	Blank(s)	Blank(s)
1917	September	September	Melanoma of the Skin	Malignant	Blank(s)	Blank(s)	Blank(s)	Blank(s)
1926	February	February	Melanoma of the Skin	Malignant	Blank(s)	Blank(s)	Blank(s)	Blank(s)
1931	November	November	Melanoma of the Skin	Malignant	Blank(s)	Blank(s)	Blank(s)	Blank(s)
1943	July	July	Melanoma of the Skin	Malignant	Blank(s)	Blank(s)	Blank(s)	Blank(s)
1933	August	August	Melanoma of the Skin	Malignant	Blank(s)	Blank(s)	Blank(s)	Blank(s)
1909	March	March	Melanoma of the Skin	Malignant	Blank(s)	Blank(s)	Blank(s)	Blank(s)
1962	July	July	Melanoma of the Skin	Malignant	Blank(s)	Blank(s)	Blank(s)	Blank(s)
1905	January	January	Melanoma of the Skin	Malignant	Blank(s)	Blank(s)	Blank(s)	Blank(s)
1912	March	March	Melanoma of the Skin	Malignant	Blank(s)	Blank(s)	Blank(s)	Blank(s)
1930	June	June	Melanoma of the Skin	Malignant	Blank(s)	Blank(s)	Blank(s)	Blank(s)
1947	May	May	Melanoma of the Skin	Malignant	Blank(s)	Blank(s)	Blank(s)	Blank(s)
1914	April	April	Melanoma of the Skin	Malignant	Blank(s)	Blank(s)	Blank(s)	Blank(s)
1946	January	January	Melanoma of the Skin	Malignant	Blank(s)	Blank(s)	Blank(s)	Blank(s)
1944	December	December	Melanoma of the Skin	Malignant	Blank(s)	Blank(s)	Blank(s)	Blank(s)
1952	January	January	Melanoma of the Skin	Malignant	Blank(s)	Blank(s)	Blank(s)	Blank(s)
1912	June	June	Melanoma of the Skin	Malignant	Blank(s)	Blank(s)	Blank(s)	Blank(s)
1931	November	November	Melanoma of the Skin	Malignant	Blank(s)	Blank(s)	Blank(s)	Blank(s)
1947	May	May	Melanoma of the Skin	Malignant	Blank(s)	Blank(s)	Blank(s)	Blank(s)
1955	November	November	Melanoma of the Skin	Malignant	Blank(s)	Blank(s)	Blank(s)	Blank(s)
1946	October	October	Melanoma of the Skin	Malignant	Blank(s)	Blank(s)	Blank(s)	Blank(s)
1927	July	July	Melanoma of the Skin	Malignant	Blank(s)	Blank(s)	Blank(s)	Blank(s)
1914	February	February	Melanoma of the Skin	Malignant	Blank(s)	Blank(s)	Blank(s)	Blank(s)
1962	August	August	Melanoma of the Skin	Malignant	Blank(s)	Blank(s)	Blank(s)	Blank(s)
1925	April	April	Melanoma of the Skin	Malignant	Blank(s)	Blank(s)	Blank(s)	Blank(s)
1925	April	April	Melanoma of the Skin	Malignant	Blank(s)	0	20	73
1937	August	August	Melanoma of the Skin	Malignant	Blank(s)	Blank(s)	Blank(s)	Blank(s)
1929	May	May	Melanoma of the Skin	Malignant	Blank(s)	9	10	25
1939	June	June	Melanoma of the Skin	Malignant	Blank(s)	Blank(s)	Blank(s)	Blank(s)
1943	May	May	Melanoma of the Skin	Malignant	Blank(s)	Blank(s)	Blank(s)	Blank(s)
1945	February	February	Melanoma of the Skin	Malignant	Blank(s)	Blank(s)	Blank(s)	Blank(s)
1945	March	March	Melanoma of the Skin	Malignant	Blank(s)	Blank(s)	Blank(s)	Blank(s)
1899	June	June	Melanoma of the Skin	Malignant	Blank(s)	Blank(s)	Blank(s)	Blank(s)
1944	November	November	Melanoma of the Skin	Malignant	Blank(s)	Blank(s)	Blank(s)	Blank(s)
1927	November	November	Melanoma of the Skin	Malignant	Blank(s)	Blank(s)	Blank(s)	Blank(s)
1949	September	September	Melanoma of the Skin	Malignant	Blank(s)	Blank(s)	Blank(s)	Blank(s)
1909	August	August	Melanoma of the Skin	Malignant	Blank(s)	Blank(s)	Blank(s)	Blank(s)
1909	September	September	Melanoma of the Skin	Malignant	Blank(s)	0	10	24
1904	November	November	Melanoma of the Skin	Malignant	Blank(s)	Blank(s)	Blank(s)	Blank(s)
1912	April	April	Melanoma of the Skin	Malignant	Blank(s)	Blank(s)	Blank(s)	Blank(s)
1939	August	August	Melanoma of the Skin	Malignant	Blank(s)	Blank(s)	Blank(s)	Blank(s)
1934	April	April	Melanoma of the Skin	Malignant	Blank(s)	Blank(s)	Blank(s)	Blank(s)
1923	July	July	Melanoma of the Skin	Malignant	Blank(s)	Blank(s)	Blank(s)	Blank(s)
1913	July	July	Melanoma of the Skin	Malignant	Blank(s)	Blank(s)	Blank(s)	Blank(s)
1956	June	June	Melanoma of the Skin	Malignant	Blank(s)	Blank(s)	Blank(s)	Blank(s)
1929	July	July	Melanoma of the Skin	Malignant	Blank(s)	9	10	35
1912	January	January	Melanoma of the Skin	Malignant	Blank(s)	Blank(s)	Blank(s)	Blank(s)
1932	September	September	Melanoma of the Skin	Malignant	Blank(s)	Blank(s)	Blank(s)	Blank(s)
1924	October	October	Melanoma of the Skin	Malignant	Blank(s)	Blank(s)	Blank(s)	Blank(s)
1914	January	January	Melanoma of the Skin	Malignant	Blank(s)	Blank(s)	Blank(s)	Blank(s)
1922	June	June	Melanoma of the Skin	Malignant	Blank(s)	Blank(s)	Blank(s)	Blank(s)
1907	March	March	Melanoma of the Skin	Malignant	Blank(s)	Blank(s)	Blank(s)	Blank(s)
1953	February	February	Melanoma of the Skin	Malignant	Blank(s)	Blank(s)	Blank(s)	Blank(s)
1925	January	January	Melanoma of the Skin	Malignant	Blank(s)	Blank(s)	Blank(s)	Blank(s)
1925	February	February	Melanoma of the Skin	Malignant	Blank(s)	Blank(s)	Blank(s)	Blank(s)
1931	February	February	Melanoma of the Skin	Malignant	Blank(s)	Blank(s)	Blank(s)	Blank(s)
1927	August	August	Melanoma of the Skin	Malignant	Blank(s)	Blank(s)	Blank(s)	Blank(s)
1923	April	April	Melanoma of the Skin	Malignant	Blank(s)	Blank(s)	Blank(s)	Blank(s)
1891	September	September	Melanoma of the Skin	Malignant	Blank(s)	Blank(s)	Blank(s)	Blank(s)
1929	March	March	Melanoma of the Skin	Malignant	Blank(s)	Blank(s)	Blank(s)	Blank(s)
1942	November	November	Melanoma of the Skin	Malignant	Blank(s)	Blank(s)	Blank(s)	Blank(s)
1927	January	January	Melanoma of the Skin	Malignant	Blank(s)	Blank(s)	Blank(s)	Blank(s)
1931	April	April	Melanoma of the Skin	Malignant	Blank(s)	Blank(s)	Blank(s)	Blank(s)
1925	February	February	Melanoma of the Skin	Malignant	Blank(s)	Blank(s)	Blank(s)	Blank(s)
1889	April	April	Melanoma of the Skin	Malignant	Blank(s)	Blank(s)	Blank(s)	Blank(s)
1886	April	April	Melanoma of the Skin	Malignant	Blank(s)	Blank(s)	Blank(s)	Blank(s)
1902	February	February	Melanoma of the Skin	Malignant	Blank(s)	Blank(s)	Blank(s)	Blank(s)
1925	June	June	Melanoma of the Skin	Malignant	Blank(s)	Blank(s)	Blank(s)	Blank(s)
1947	December	December	Melanoma of the Skin	Malignant	Blank(s)	Blank(s)	Blank(s)	Blank(s)
1942	August	August	Melanoma of the Skin	Malignant	Blank(s)	0	20	65
1949	August	August	Melanoma of the Skin	Malignant	Blank(s)	Blank(s)	Blank(s)	Blank(s)
1949	November	November	Melanoma of the Skin	Malignant	Blank(s)	Blank(s)	Blank(s)	Blank(s)
1935	February	February	Melanoma of the Skin	Malignant	Blank(s)	Blank(s)	Blank(s)	Blank(s)
1904	July	July	Melanoma of the Skin	Malignant	Blank(s)	Blank(s)	Blank(s)	Blank(s)
1930	July	July	Melanoma of the Skin	Malignant	Blank(s)	Blank(s)	Blank(s)	Blank(s)
1913	July	July	Melanoma of the Skin	Malignant	Blank(s)	Blank(s)	Blank(s)	Blank(s)
1936	May	May	Melanoma of the Skin	Malignant	Blank(s)	Blank(s)	Blank(s)	Blank(s)
1940	November	November	Melanoma of the Skin	Malignant	Blank(s)	Blank(s)	Blank(s)	Blank(s)
1894	April	April	Melanoma of the Skin	Malignant	Blank(s)	Blank(s)	Blank(s)	Blank(s)
1935	July	July	Melanoma of the Skin	Malignant	Blank(s)	Blank(s)	Blank(s)	Blank(s)
1904	February	February	Melanoma of the Skin	Malignant	Blank(s)	Blank(s)	Blank(s)	Blank(s)
1958	April	April	Melanoma of the Skin	Malignant	Blank(s)	Blank(s)	Blank(s)	Blank(s)
1951	April	April	Melanoma of the Skin	Malignant	Blank(s)	Blank(s)	Blank(s)	Blank(s)
1944	May	May	Melanoma of the Skin	Malignant	Blank(s)	Blank(s)	Blank(s)	Blank(s)
1914	January	January	Melanoma of the Skin	Malignant	Blank(s)	Blank(s)	Blank(s)	Blank(s)
1950	February	February	Melanoma of the Skin	Malignant	Blank(s)	Blank(s)	Blank(s)	Blank(s)
1941	December	December	Melanoma of the Skin	Malignant	Blank(s)	Blank(s)	Blank(s)	Blank(s)
1928	August	August	Melanoma of the Skin	Malignant	Blank(s)	Blank(s)	Blank(s)	Blank(s)
1941	June	June	Melanoma of the Skin	Malignant	Blank(s)	Blank(s)	Blank(s)	Blank(s)
1942	April	April	Melanoma of the Skin	Malignant	Blank(s)	Blank(s)	Blank(s)	Blank(s)
1918	August	August	Melanoma of the Skin	Malignant	Blank(s)	Blank(s)	Blank(s)	Blank(s)
1905	January	January	Melanoma of the Skin	Malignant	Blank(s)	Blank(s)	Blank(s)	Blank(s)
1950	November	November	Melanoma of the Skin	Malignant	Blank(s)	Blank(s)	Blank(s)	Blank(s)
1908	February	February	Melanoma of the Skin	Malignant	Blank(s)	Blank(s)	Blank(s)	Blank(s)
1918	July	July	Melanoma of the Skin	Malignant	Blank(s)	Blank(s)	Blank(s)	Blank(s)
1928	July	July	Melanoma of the Skin	Malignant	Blank(s)	Blank(s)	Blank(s)	Blank(s)
1904	February	February	Melanoma of the Skin	Malignant	Blank(s)	Blank(s)	Blank(s)	Blank(s)
1905	January	January	Melanoma of the Skin	Malignant	Blank(s)	Blank(s)	Blank(s)	Blank(s)
1910	February	February	Melanoma of the Skin	Malignant	Blank(s)	Blank(s)	Blank(s)	Blank(s)
1947	January	January	Melanoma of the Skin	Malignant	Blank(s)	Blank(s)	Blank(s)	Blank(s)
1949	June	June	Melanoma of the Skin	Malignant	Blank(s)	Blank(s)	Blank(s)	Blank(s)
1914	January	January	Melanoma of the Skin	Malignant	Blank(s)	Blank(s)	Blank(s)	Blank(s)
1951	July	July	Melanoma of the Skin	Malignant	Blank(s)	Blank(s)	Blank(s)	Blank(s)
1951	February	February	Melanoma of the Skin	Malignant	Blank(s)	Blank(s)	Blank(s)	Blank(s)
1919	January	January	Melanoma of the Skin	Malignant	Blank(s)	Blank(s)	Blank(s)	Blank(s)
1907	July	July	Melanoma of the Skin	Malignant	Blank(s)	Blank(s)	Blank(s)	Blank(s)
1892	September	September	Melanoma of the Skin	Malignant	Blank(s)	Blank(s)	Blank(s)	Blank(s)
1959	February	February	Melanoma of the Skin	Malignant	Blank(s)	Blank(s)	Blank(s)	Blank(s)
1907	May	May	Melanoma of the Skin	Malignant	Blank(s)	Blank(s)	Blank(s)	Blank(s)
1946	November	November	Melanoma of the Skin	Malignant	Blank(s)	Blank(s)	Blank(s)	Blank(s)
1944	December	December	Melanoma of the Skin	Malignant	Blank(s)	Blank(s)	Blank(s)	Blank(s)
1929	July	July	Melanoma of the Skin	Malignant	Blank(s)	Blank(s)	Blank(s)	Blank(s)
1899	November	November	Melanoma of the Skin	Malignant	Blank(s)	Blank(s)	Blank(s)	Blank(s)
1912	August	August	Melanoma of the Skin	Malignant	Blank(s)	Blank(s)	Blank(s)	Blank(s)
1921	December	December	Melanoma of the Skin	Malignant	Blank(s)	Blank(s)	Blank(s)	Blank(s)
1905	July	July	Melanoma of the Skin	Malignant	Blank(s)	Blank(s)	Blank(s)	Blank(s)
1905	September	September	Melanoma of the Skin	Malignant	Blank(s)	Blank(s)	Blank(s)	Blank(s)
1949	December	December	Melanoma of the Skin	Malignant	Blank(s)	Blank(s)	Blank(s)	Blank(s)
1903	June	June	Melanoma of the Skin	Malignant	Blank(s)	Blank(s)	Blank(s)	Blank(s)
1937	July	July	Melanoma of the Skin	Malignant	Blank(s)	Blank(s)	Blank(s)	Blank(s)
1905	October	October	Melanoma of the Skin	Malignant	Blank(s)	Blank(s)	Blank(s)	Blank(s)
1918	September	September	Melanoma of the Skin	Malignant	Blank(s)	Blank(s)	Blank(s)	Blank(s)
1930	February	February	Melanoma of the Skin	Malignant	Blank(s)	Blank(s)	Blank(s)	Blank(s)
1946	April	April	Melanoma of the Skin	Malignant	Blank(s)	Blank(s)	Blank(s)	Blank(s)
1915	April	April	Melanoma of the Skin	Malignant	Blank(s)	Blank(s)	Blank(s)	Blank(s)
1921	February	February	Melanoma of the Skin	Malignant	Blank(s)	Blank(s)	Blank(s)	Blank(s)
1917	March	March	Melanoma of the Skin	Malignant	Blank(s)	Blank(s)	Blank(s)	Blank(s)
1922	August	August	Melanoma of the Skin	Malignant	Blank(s)	Blank(s)	Blank(s)	Blank(s)
1922	April	April	Melanoma of the Skin	Malignant	Blank(s)	0	30	250
1951	April	April	Melanoma of the Skin	Malignant	Blank(s)	Blank(s)	Blank(s)	Blank(s)
1925	November	November	Melanoma of the Skin	Malignant	Blank(s)	Blank(s)	Blank(s)	Blank(s)
1937	January	January	Melanoma of the Skin	Malignant	Blank(s)	Blank(s)	Blank(s)	Blank(s)
1911	June	June	Melanoma of the Skin	Malignant	Blank(s)	Blank(s)	Blank(s)	Blank(s)
1904	January	January	Melanoma of the Skin	Malignant	Blank(s)	Blank(s)	Blank(s)	Blank(s)
1959	January	January	Melanoma of the Skin	Malignant	Blank(s)	Blank(s)	Blank(s)	Blank(s)
1946	April	April	Melanoma of the Skin	Malignant	Blank(s)	Blank(s)	Blank(s)	Blank(s)
1912	September	September	Melanoma of the Skin	Malignant	Blank(s)	Blank(s)	Blank(s)	Blank(s)
1937	January	January	Melanoma of the Skin	Malignant	Blank(s)	Blank(s)	Blank(s)	Blank(s)
1938	September	September	Melanoma of the Skin	Malignant	Blank(s)	Blank(s)	Blank(s)	Blank(s)
1914	November	November	Melanoma of the Skin	Malignant	Blank(s)	0	10	24
1917	December	December	Melanoma of the Skin	Malignant	Blank(s)	Blank(s)	Blank(s)	Blank(s)
1921	June	June	Melanoma of the Skin	Malignant	Blank(s)	Blank(s)	Blank(s)	Blank(s)
1936	August	August	Melanoma of the Skin	Malignant	Blank(s)	Blank(s)	Blank(s)	Blank(s)
1944	September	September	Melanoma of the Skin	Malignant	Blank(s)	Blank(s)	Blank(s)	Blank(s)
1902	November	November	Melanoma of the Skin	Malignant	Blank(s)	Blank(s)	Blank(s)	Blank(s)
1943	February	February	Melanoma of the Skin	Malignant	Blank(s)	Blank(s)	Blank(s)	Blank(s)
1929	November	November	Melanoma of the Skin	Malignant	Blank(s)	Blank(s)	Blank(s)	Blank(s)
1953	November	November	Melanoma of the Skin	Malignant	Blank(s)	Blank(s)	Blank(s)	Blank(s)
1926	May	May	Melanoma of the Skin	Malignant	Blank(s)	Blank(s)	Blank(s)	Blank(s)
1927	November	November	Melanoma of the Skin	Malignant	Blank(s)	Blank(s)	Blank(s)	Blank(s)
1929	March	March	Melanoma of the Skin	Malignant	Blank(s)	Blank(s)	Blank(s)	Blank(s)
1918	April	April	Melanoma of the Skin	Malignant	Blank(s)	9	99	999
1911	August	August	Melanoma of the Skin	Malignant	Blank(s)	Blank(s)	Blank(s)	Blank(s)
1911	March	March	Melanoma of the Skin	Malignant	Blank(s)	9	40	45
1916	September	September	Melanoma of the Skin	Malignant	Blank(s)	Blank(s)	Blank(s)	Blank(s)
1916	January	January	Melanoma of the Skin	Malignant	Blank(s)	0	20	999
1914	July	July	Melanoma of the Skin	Malignant	Blank(s)	Blank(s)	Blank(s)	Blank(s)
1952	September	September	Melanoma of the Skin	Malignant	Blank(s)	Blank(s)	Blank(s)	Blank(s)
1906	December	December	Melanoma of the Skin	Malignant	Blank(s)	Blank(s)	Blank(s)	Blank(s)
1925	September	September	Melanoma of the Skin	Malignant	Blank(s)	Blank(s)	Blank(s)	Blank(s)
1947	May	May	Melanoma of the Skin	Malignant	Blank(s)	Blank(s)	Blank(s)	Blank(s)
1951	November	November	Melanoma of the Skin	Malignant	Blank(s)	Blank(s)	Blank(s)	Blank(s)
1945	January	January	Melanoma of the Skin	Malignant	Blank(s)	Blank(s)	Blank(s)	Blank(s)
1908	March	March	Melanoma of the Skin	Malignant	Blank(s)	Blank(s)	Blank(s)	Blank(s)
1926	June	June	Melanoma of the Skin	Malignant	Blank(s)	Blank(s)	Blank(s)	Blank(s)
1946	June	June	Melanoma of the Skin	Malignant	Blank(s)	Blank(s)	Blank(s)	Blank(s)
1946	May	May	Melanoma of the Skin	Malignant	Blank(s)	Blank(s)	Blank(s)	Blank(s)
1946	February	February	Melanoma of the Skin	Malignant	Blank(s)	Blank(s)	Blank(s)	Blank(s)
1943	March	March	Melanoma of the Skin	Malignant	Blank(s)	Blank(s)	Blank(s)	Blank(s)
1953	February	February	Melanoma of the Skin	Malignant	Blank(s)	Blank(s)	Blank(s)	Blank(s)
1918	June	June	Melanoma of the Skin	Malignant	Blank(s)	Blank(s)	Blank(s)	Blank(s)
1936	January	January	Melanoma of the Skin	Malignant	Blank(s)	Blank(s)	Blank(s)	Blank(s)
1920	February	February	Melanoma of the Skin	Malignant	Blank(s)	Blank(s)	Blank(s)	Blank(s)
1937	October	October	Melanoma of the Skin	Malignant	Blank(s)	Blank(s)	Blank(s)	Blank(s)
1917	September	September	Melanoma of the Skin	Malignant	Blank(s)	0	10	67
1924	July	July	Melanoma of the Skin	Malignant	Blank(s)	Blank(s)	Blank(s)	Blank(s)
1932	July	July	Melanoma of the Skin	Malignant	Blank(s)	Blank(s)	Blank(s)	Blank(s)
1915	February	February	Melanoma of the Skin	Malignant	Blank(s)	Blank(s)	Blank(s)	Blank(s)
1936	January	January	Melanoma of the Skin	Malignant	Blank(s)	Blank(s)	Blank(s)	Blank(s)
1940	September	September	Melanoma of the Skin	Malignant	Blank(s)	Blank(s)	Blank(s)	Blank(s)
1923	July	July	Melanoma of the Skin	Malignant	Blank(s)	Blank(s)	Blank(s)	Blank(s)
1922	March	March	Melanoma of the Skin	Malignant	Blank(s)	Blank(s)	Blank(s)	Blank(s)
1928	May	May	Melanoma of the Skin	Malignant	Blank(s)	Blank(s)	Blank(s)	Blank(s)
1925	July	July	Melanoma of the Skin	Malignant	Blank(s)	Blank(s)	Blank(s)	Blank(s)
1951	March	March	Melanoma of the Skin	Malignant	Blank(s)	Blank(s)	Blank(s)	Blank(s)
1910	March	March	Melanoma of the Skin	Malignant	Blank(s)	Blank(s)	Blank(s)	Blank(s)
1931	July	July	Melanoma of the Skin	Malignant	Blank(s)	Blank(s)	Blank(s)	Blank(s)
1935	July	July	Melanoma of the Skin	Malignant	Blank(s)	Blank(s)	Blank(s)	Blank(s)
1924	August	August	Melanoma of the Skin	Malignant	Blank(s)	0	30	620
1933	February	February	Melanoma of the Skin	Malignant	Blank(s)	Blank(s)	Blank(s)	Blank(s)
1912	March	March	Melanoma of the Skin	Malignant	Blank(s)	Blank(s)	Blank(s)	Blank(s)
1932	May	May	Melanoma of the Skin	Malignant	Blank(s)	Blank(s)	Blank(s)	Blank(s)
1905	May	May	Melanoma of the Skin	Malignant	Blank(s)	Blank(s)	Blank(s)	Blank(s)
1915	April	April	Melanoma of the Skin	Malignant	Blank(s)	Blank(s)	Blank(s)	Blank(s)
1923	August	August	Melanoma of the Skin	Malignant	Blank(s)	0	10	20
1955	November	November	Melanoma of the Skin	Malignant	Blank(s)	Blank(s)	Blank(s)	Blank(s)
1930	February	February	Melanoma of the Skin	Malignant	Blank(s)	Blank(s)	Blank(s)	Blank(s)
1907	December	December	Melanoma of the Skin	Malignant	Blank(s)	Blank(s)	Blank(s)	Blank(s)
1907	March	March	Melanoma of the Skin	Malignant	Blank(s)	0	30	200
1962	January	January	Melanoma of the Skin	Malignant	Blank(s)	Blank(s)	Blank(s)	Blank(s)
1942	January	January	Melanoma of the Skin	Malignant	Blank(s)	Blank(s)	Blank(s)	Blank(s)
1948	June	June	Melanoma of the Skin	Malignant	Blank(s)	Blank(s)	Blank(s)	Blank(s)
1905	August	August	Melanoma of the Skin	Malignant	Blank(s)	Blank(s)	Blank(s)	Blank(s)
1917	August	August	Melanoma of the Skin	Malignant	Blank(s)	Blank(s)	Blank(s)	Blank(s)
1907	August	August	Melanoma of the Skin	Malignant	Blank(s)	Blank(s)	Blank(s)	Blank(s)
1950	December	December	Melanoma of the Skin	Malignant	Blank(s)	Blank(s)	Blank(s)	Blank(s)
1958	April	April	Melanoma of the Skin	Malignant	Blank(s)	0	10	40
1939	September	September	Melanoma of the Skin	Malignant	Blank(s)	Blank(s)	Blank(s)	Blank(s)
1947	October	October	Melanoma of the Skin	Malignant	Blank(s)	Blank(s)	Blank(s)	Blank(s)
1916	August	August	Melanoma of the Skin	Malignant	Blank(s)	Blank(s)	Blank(s)	Blank(s)
1924	March	March	Melanoma of the Skin	Malignant	Blank(s)	Blank(s)	Blank(s)	Blank(s)
1924	April	April	Melanoma of the Skin	Malignant	Blank(s)	Blank(s)	Blank(s)	Blank(s)
1958	April	April	Melanoma of the Skin	Malignant	Blank(s)	Blank(s)	Blank(s)	Blank(s)
1930	May	May	Melanoma of the Skin	Malignant	Blank(s)	Blank(s)	Blank(s)	Blank(s)
1944	June	June	Melanoma of the Skin	Malignant	Blank(s)	Blank(s)	Blank(s)	Blank(s)
1902	March	March	Melanoma of the Skin	Malignant	Blank(s)	Blank(s)	Blank(s)	Blank(s)
1942	May	May	Melanoma of the Skin	Malignant	Blank(s)	Blank(s)	Blank(s)	Blank(s)
1890	June	June	Melanoma of the Skin	Malignant	Blank(s)	Blank(s)	Blank(s)	Blank(s)
1959	May	May	Melanoma of the Skin	Malignant	Blank(s)	Blank(s)	Blank(s)	Blank(s)
1957	July	July	Melanoma of the Skin	Malignant	Blank(s)	Blank(s)	Blank(s)	Blank(s)
1945	May	May	Melanoma of the Skin	Malignant	Blank(s)	Blank(s)	Blank(s)	Blank(s)
1947	June	June	Melanoma of the Skin	Malignant	Blank(s)	Blank(s)	Blank(s)	Blank(s)
1919	February	February	Melanoma of the Skin	Malignant	Blank(s)	Blank(s)	Blank(s)	Blank(s)
1952	February	February	Melanoma of the Skin	Malignant	Blank(s)	Blank(s)	Blank(s)	Blank(s)
1890	November	November	Melanoma of the Skin	Malignant	Blank(s)	Blank(s)	Blank(s)	Blank(s)
1917	December	December	Melanoma of the Skin	Malignant	Blank(s)	7	50	2
1946	January	January	Melanoma of the Skin	Malignant	Blank(s)	Blank(s)	Blank(s)	Blank(s)
1930	April	April	Melanoma of the Skin	Malignant	Blank(s)	Blank(s)	Blank(s)	Blank(s)
1915	October	October	Melanoma of the Skin	Malignant	Blank(s)	Blank(s)	Blank(s)	Blank(s)
1913	January	January	Melanoma of the Skin	Malignant	Blank(s)	Blank(s)	Blank(s)	Blank(s)
1920	August	August	Melanoma of the Skin	Malignant	Blank(s)	Blank(s)	Blank(s)	Blank(s)
1900	March	March	Melanoma of the Skin	Malignant	Blank(s)	Blank(s)	Blank(s)	Blank(s)
1911	August	August	Melanoma of the Skin	Malignant	Blank(s)	Blank(s)	Blank(s)	Blank(s)
1921	October	October	Melanoma of the Skin	Malignant	Blank(s)	Blank(s)	Blank(s)	Blank(s)
1933	November	November	Melanoma of the Skin	Malignant	Blank(s)	Blank(s)	Blank(s)	Blank(s)
1950	December	December	Melanoma of the Skin	Malignant	Blank(s)	Blank(s)	Blank(s)	Blank(s)
1945	February	February	Melanoma of the Skin	Malignant	Blank(s)	Blank(s)	Blank(s)	Blank(s)
1919	March	March	Melanoma of the Skin	Malignant	Blank(s)	Blank(s)	Blank(s)	Blank(s)
1957	April	April	Melanoma of the Skin	Malignant	Blank(s)	Blank(s)	Blank(s)	Blank(s)
1920	April	April	Melanoma of the Skin	Malignant	Blank(s)	Blank(s)	Blank(s)	Blank(s)
1931	May	May	Melanoma of the Skin	Malignant	Blank(s)	Blank(s)	Blank(s)	Blank(s)
1923	September	September	Melanoma of the Skin	Malignant	Blank(s)	Blank(s)	Blank(s)	Blank(s)
1936	January	January	Melanoma of the Skin	Malignant	Blank(s)	Blank(s)	Blank(s)	Blank(s)
1958	June	June	Melanoma of the Skin	Malignant	Blank(s)	Blank(s)	Blank(s)	Blank(s)
1943	April	April	Melanoma of the Skin	Malignant	Blank(s)	Blank(s)	Blank(s)	Blank(s)
1925	February	February	Melanoma of the Skin	Malignant	Blank(s)	Blank(s)	Blank(s)	Blank(s)
1925	January	January	Melanoma of the Skin	Malignant	Blank(s)	Blank(s)	Blank(s)	Blank(s)
1907	July	July	Melanoma of the Skin	Malignant	Blank(s)	Blank(s)	Blank(s)	Blank(s)
1929	June	June	Melanoma of the Skin	Malignant	Blank(s)	Blank(s)	Blank(s)	Blank(s)
1941	February	February	Melanoma of the Skin	Malignant	Blank(s)	Blank(s)	Blank(s)	Blank(s)
1900	March	March	Melanoma of the Skin	Malignant	Blank(s)	Blank(s)	Blank(s)	Blank(s)
1929	October	October	Melanoma of the Skin	Malignant	Blank(s)	Blank(s)	Blank(s)	Blank(s)
1921	November	November	Melanoma of the Skin	Malignant	Blank(s)	Blank(s)	Blank(s)	Blank(s)
1921	November	November	Melanoma of the Skin	Malignant	Blank(s)	Blank(s)	Blank(s)	Blank(s)
1931	September	September	Melanoma of the Skin	Malignant	Blank(s)	Blank(s)	Blank(s)	Blank(s)
1928	April	April	Melanoma of the Skin	Malignant	Blank(s)	Blank(s)	Blank(s)	Blank(s)
1928	June	June	Melanoma of the Skin	Malignant	Blank(s)	Blank(s)	Blank(s)	Blank(s)
1939	June	June	Melanoma of the Skin	Malignant	Blank(s)	Blank(s)	Blank(s)	Blank(s)
1938	April	April	Melanoma of the Skin	Malignant	Blank(s)	Blank(s)	Blank(s)	Blank(s)
1918	June	June	Melanoma of the Skin	Malignant	Blank(s)	Blank(s)	Blank(s)	Blank(s)
1951	May	May	Melanoma of the Skin	Malignant	Blank(s)	Blank(s)	Blank(s)	Blank(s)
1911	October	October	Melanoma of the Skin	Malignant	Blank(s)	Blank(s)	Blank(s)	Blank(s)
1906	November	November	Melanoma of the Skin	Malignant	Blank(s)	Blank(s)	Blank(s)	Blank(s)
1914	May	May	Melanoma of the Skin	Malignant	Blank(s)	0	40	25
1919	July	July	Melanoma of the Skin	Malignant	Blank(s)	Blank(s)	Blank(s)	Blank(s)
1957	May	May	Melanoma of the Skin	Malignant	Blank(s)	Blank(s)	Blank(s)	Blank(s)
1918	February	February	Melanoma of the Skin	Malignant	Blank(s)	Blank(s)	Blank(s)	Blank(s)
1935	October	October	Melanoma of the Skin	Malignant	Blank(s)	Blank(s)	Blank(s)	Blank(s)
1907	March	March	Melanoma of the Skin	Malignant	Blank(s)	Blank(s)	Blank(s)	Blank(s)
1942	February	February	Melanoma of the Skin	Malignant	Blank(s)	Blank(s)	Blank(s)	Blank(s)
1947	May	May	Melanoma of the Skin	Malignant	Blank(s)	Blank(s)	Blank(s)	Blank(s)
1920	June	June	Melanoma of the Skin	Malignant	Blank(s)	Blank(s)	Blank(s)	Blank(s)
1911	September	September	Melanoma of the Skin	Malignant	Blank(s)	Blank(s)	Blank(s)	Blank(s)
1929	September	September	Melanoma of the Skin	Malignant	Blank(s)	Blank(s)	Blank(s)	Blank(s)
1945	June	June	Melanoma of the Skin	Malignant	Blank(s)	Blank(s)	Blank(s)	Blank(s)
1942	June	June	Melanoma of the Skin	Malignant	Blank(s)	Blank(s)	Blank(s)	Blank(s)
1948	March	March	Melanoma of the Skin	Malignant	Blank(s)	Blank(s)	Blank(s)	Blank(s)
1946	September	September	Melanoma of the Skin	Malignant	Blank(s)	Blank(s)	Blank(s)	Blank(s)
1946	July	July	Melanoma of the Skin	Malignant	Blank(s)	9	10	36
1895	March	March	Melanoma of the Skin	Malignant	Blank(s)	Blank(s)	Blank(s)	Blank(s)
1937	May	May	Melanoma of the Skin	Malignant	Blank(s)	Blank(s)	Blank(s)	Blank(s)
1937	August	August	Melanoma of the Skin	Malignant	Blank(s)	Blank(s)	Blank(s)	Blank(s)
1951	November	November	Melanoma of the Skin	Malignant	Blank(s)	Blank(s)	Blank(s)	Blank(s)
1933	December	December	Melanoma of the Skin	Malignant	Blank(s)	Blank(s)	Blank(s)	Blank(s)
1918	June	June	Melanoma of the Skin	Malignant	Blank(s)	Blank(s)	Blank(s)	Blank(s)
1905	March	March	Melanoma of the Skin	Malignant	Blank(s)	Blank(s)	Blank(s)	Blank(s)
1931	November	November	Melanoma of the Skin	Malignant	Blank(s)	Blank(s)	Blank(s)	Blank(s)
1941	September	September	Melanoma of the Skin	Malignant	Blank(s)	Blank(s)	Blank(s)	Blank(s)
1947	November	November	Melanoma of the Skin	Malignant	Blank(s)	Blank(s)	Blank(s)	Blank(s)
1948	March	March	Melanoma of the Skin	Malignant	Blank(s)	Blank(s)	Blank(s)	Blank(s)
1908	May	May	Melanoma of the Skin	Malignant	Blank(s)	Blank(s)	Blank(s)	Blank(s)
1947	April	April	Melanoma of the Skin	Malignant	Blank(s)	Blank(s)	Blank(s)	Blank(s)
1947	July	July	Melanoma of the Skin	Malignant	Blank(s)	Blank(s)	Blank(s)	Blank(s)
1950	January	January	Melanoma of the Skin	Malignant	Blank(s)	Blank(s)	Blank(s)	Blank(s)
1948	November	November	Melanoma of the Skin	Malignant	Blank(s)	Blank(s)	Blank(s)	Blank(s)
1953	February	February	Melanoma of the Skin	Malignant	Blank(s)	Blank(s)	Blank(s)	Blank(s)
1914	March	March	Melanoma of the Skin	Malignant	Blank(s)	Blank(s)	Blank(s)	Blank(s)
1959	July	July	Melanoma of the Skin	Malignant	Blank(s)	Blank(s)	Blank(s)	Blank(s)
1910	April	April	Melanoma of the Skin	Malignant	Blank(s)	Blank(s)	Blank(s)	Blank(s)
1926	December	December	Melanoma of the Skin	Malignant	Blank(s)	Blank(s)	Blank(s)	Blank(s)
1947	July	July	Melanoma of the Skin	Malignant	Blank(s)	Blank(s)	Blank(s)	Blank(s)
1896	March	March	Melanoma of the Skin	Malignant	Blank(s)	Blank(s)	Blank(s)	Blank(s)
1942	June	June	Melanoma of the Skin	Malignant	Blank(s)	Blank(s)	Blank(s)	Blank(s)
1905	February	February	Melanoma of the Skin	Malignant	Blank(s)	Blank(s)	Blank(s)	Blank(s)
1950	April	April	Melanoma of the Skin	Malignant	Blank(s)	Blank(s)	Blank(s)	Blank(s)
1893	November	November	Melanoma of the Skin	Malignant	Blank(s)	Blank(s)	Blank(s)	Blank(s)
1907	July	July	Melanoma of the Skin	Malignant	Blank(s)	0	40	160
1915	November	November	Melanoma of the Skin	Malignant	Blank(s)	Blank(s)	Blank(s)	Blank(s)
1935	March	March	Melanoma of the Skin	Malignant	Blank(s)	Blank(s)	Blank(s)	Blank(s)
1940	April	April	Melanoma of the Skin	Malignant	Blank(s)	Blank(s)	Blank(s)	Blank(s)
1889	October	October	Melanoma of the Skin	Malignant	Blank(s)	Blank(s)	Blank(s)	Blank(s)
1925	Blank(s)	July	Melanoma of the Skin	Malignant	Blank(s)	Blank(s)	Blank(s)	Blank(s)
1929	January	January	Melanoma of the Skin	Malignant	Blank(s)	Blank(s)	Blank(s)	Blank(s)
1897	May	May	Melanoma of the Skin	Malignant	Blank(s)	Blank(s)	Blank(s)	Blank(s)
1922	April	April	Melanoma of the Skin	Malignant	Blank(s)	Blank(s)	Blank(s)	Blank(s)
1922	June	June	Melanoma of the Skin	Malignant	Blank(s)	Blank(s)	Blank(s)	Blank(s)
1914	December	December	Melanoma of the Skin	Malignant	Blank(s)	Blank(s)	Blank(s)	Blank(s)
1935	June	June	Melanoma of the Skin	Malignant	Blank(s)	Blank(s)	Blank(s)	Blank(s)
1923	May	May	Melanoma of the Skin	Malignant	Blank(s)	Blank(s)	Blank(s)	Blank(s)
1931	May	May	Melanoma of the Skin	Malignant	Blank(s)	Blank(s)	Blank(s)	Blank(s)
1948	April	April	Melanoma of the Skin	Malignant	Blank(s)	Blank(s)	Blank(s)	Blank(s)
1940	September	September	Melanoma of the Skin	Malignant	Blank(s)	Blank(s)	Blank(s)	Blank(s)
1945	July	July	Melanoma of the Skin	Malignant	Blank(s)	Blank(s)	Blank(s)	Blank(s)
1917	May	May	Melanoma of the Skin	Malignant	Blank(s)	9	50	999
1905	May	May	Melanoma of the Skin	Malignant	Blank(s)	Blank(s)	Blank(s)	Blank(s)
1919	April	April	Melanoma of the Skin	Malignant	Blank(s)	Blank(s)	Blank(s)	Blank(s)
1937	March	March	Melanoma of the Skin	Malignant	Blank(s)	Blank(s)	Blank(s)	Blank(s)
1916	August	August	Melanoma of the Skin	Malignant	Blank(s)	Blank(s)	Blank(s)	Blank(s)
1912	June	June	Melanoma of the Skin	Malignant	Blank(s)	Blank(s)	Blank(s)	Blank(s)
1955	October	October	Melanoma of the Skin	Malignant	Blank(s)	Blank(s)	Blank(s)	Blank(s)
1951	September	September	Melanoma of the Skin	Malignant	Blank(s)	Blank(s)	Blank(s)	Blank(s)
1922	September	September	Melanoma of the Skin	Malignant	Blank(s)	Blank(s)	Blank(s)	Blank(s)
1905	December	December	Melanoma of the Skin	Malignant	Blank(s)	Blank(s)	Blank(s)	Blank(s)
1943	November	November	Melanoma of the Skin	Malignant	Blank(s)	Blank(s)	Blank(s)	Blank(s)
1912	April	April	Melanoma of the Skin	Malignant	Blank(s)	Blank(s)	Blank(s)	Blank(s)
1945	May	May	Melanoma of the Skin	Malignant	Blank(s)	Blank(s)	Blank(s)	Blank(s)
1921	May	May	Melanoma of the Skin	Malignant	Blank(s)	Blank(s)	Blank(s)	Blank(s)
1898	October	October	Melanoma of the Skin	Malignant	Blank(s)	Blank(s)	Blank(s)	Blank(s)
1922	February	February	Melanoma of the Skin	Malignant	Blank(s)	Blank(s)	Blank(s)	Blank(s)
1902	October	October	Melanoma of the Skin	Malignant	Blank(s)	Blank(s)	Blank(s)	Blank(s)
1935	November	November	Melanoma of the Skin	Malignant	Blank(s)	Blank(s)	Blank(s)	Blank(s)
1952	February	February	Melanoma of the Skin	Malignant	Blank(s)	Blank(s)	Blank(s)	Blank(s)
1940	July	July	Melanoma of the Skin	Malignant	Blank(s)	Blank(s)	Blank(s)	Blank(s)
1938	October	October	Melanoma of the Skin	Malignant	Blank(s)	Blank(s)	Blank(s)	Blank(s)
1952	April	April	Melanoma of the Skin	Malignant	Blank(s)	Blank(s)	Blank(s)	Blank(s)
1908	June	June	Melanoma of the Skin	Malignant	Blank(s)	Blank(s)	Blank(s)	Blank(s)
1946	April	April	Melanoma of the Skin	Malignant	Blank(s)	Blank(s)	Blank(s)	Blank(s)
1897	July	July	Melanoma of the Skin	Malignant	Blank(s)	Blank(s)	Blank(s)	Blank(s)
1941	October	October	Melanoma of the Skin	Malignant	Blank(s)	Blank(s)	Blank(s)	Blank(s)
1947	March	March	Melanoma of the Skin	Malignant	Blank(s)	Blank(s)	Blank(s)	Blank(s)
1947	June	June	Melanoma of the Skin	Malignant	Blank(s)	Blank(s)	Blank(s)	Blank(s)
1900	November	November	Melanoma of the Skin	Malignant	Blank(s)	Blank(s)	Blank(s)	Blank(s)
1912	August	August	Melanoma of the Skin	Malignant	Blank(s)	Blank(s)	Blank(s)	Blank(s)
1903	August	August	Melanoma of the Skin	Malignant	Blank(s)	Blank(s)	Blank(s)	Blank(s)
1967	September	September	Melanoma of the Skin	Malignant	Blank(s)	Blank(s)	Blank(s)	Blank(s)
1939	November	November	Melanoma of the Skin	Malignant	Blank(s)	Blank(s)	Blank(s)	Blank(s)
1906	July	July	Melanoma of the Skin	Malignant	Blank(s)	Blank(s)	Blank(s)	Blank(s)
1910	October	October	Melanoma of the Skin	Malignant	Blank(s)	Blank(s)	Blank(s)	Blank(s)
1924	May	May	Melanoma of the Skin	Malignant	Blank(s)	Blank(s)	Blank(s)	Blank(s)
1919	February	February	Melanoma of the Skin	Malignant	Blank(s)	Blank(s)	Blank(s)	Blank(s)
1923	July	July	Melanoma of the Skin	Malignant	Blank(s)	Blank(s)	Blank(s)	Blank(s)
1906	September	September	Melanoma of the Skin	Malignant	Blank(s)	Blank(s)	Blank(s)	Blank(s)
1913	May	May	Melanoma of the Skin	Malignant	Blank(s)	9	99	999
1938	March	March	Melanoma of the Skin	Malignant	Blank(s)	Blank(s)	Blank(s)	Blank(s)
1920	October	October	Melanoma of the Skin	Malignant	Blank(s)	Blank(s)	Blank(s)	Blank(s)
1920	December	December	Melanoma of the Skin	Malignant	Blank(s)	Blank(s)	Blank(s)	Blank(s)
1920	April	April	Melanoma of the Skin	Malignant	Blank(s)	Blank(s)	Blank(s)	Blank(s)
1920	June	June	Melanoma of the Skin	Malignant	Blank(s)	Blank(s)	Blank(s)	Blank(s)
1949	September	September	Melanoma of the Skin	Malignant	Blank(s)	Blank(s)	Blank(s)	Blank(s)
1954	May	May	Melanoma of the Skin	Malignant	Blank(s)	Blank(s)	Blank(s)	Blank(s)
1940	August	August	Melanoma of the Skin	Malignant	Blank(s)	Blank(s)	Blank(s)	Blank(s)
1954	August	August	Melanoma of the Skin	Malignant	Blank(s)	Blank(s)	Blank(s)	Blank(s)
1954	May	May	Melanoma of the Skin	Malignant	Blank(s)	Blank(s)	Blank(s)	Blank(s)
1921	February	February	Melanoma of the Skin	Malignant	Blank(s)	Blank(s)	Blank(s)	Blank(s)
1898	February	February	Melanoma of the Skin	Malignant	Blank(s)	Blank(s)	Blank(s)	Blank(s)
1912	June	June	Melanoma of the Skin	Malignant	Blank(s)	0	30	190
1947	February	February	Melanoma of the Skin	Malignant	Blank(s)	Blank(s)	Blank(s)	Blank(s)
1923	December	December	Melanoma of the Skin	Malignant	Blank(s)	Blank(s)	Blank(s)	Blank(s)
1951	July	July	Melanoma of the Skin	Malignant	Blank(s)	Blank(s)	Blank(s)	Blank(s)
1891	February	February	Melanoma of the Skin	Malignant	Blank(s)	Blank(s)	Blank(s)	Blank(s)
1923	October	October	Melanoma of the Skin	Malignant	Blank(s)	9	99	999
1931	July	July	Melanoma of the Skin	Malignant	Blank(s)	Blank(s)	Blank(s)	Blank(s)
1956	August	August	Melanoma of the Skin	Malignant	Blank(s)	Blank(s)	Blank(s)	Blank(s)
1936	October	October	Melanoma of the Skin	Malignant	Blank(s)	Blank(s)	Blank(s)	Blank(s)
1913	March	March	Melanoma of the Skin	Malignant	Blank(s)	Blank(s)	Blank(s)	Blank(s)
1906	July	July	Melanoma of the Skin	Malignant	Blank(s)	Blank(s)	Blank(s)	Blank(s)
[truncated: 392,294+ more rows]
