# Supplementary material for: Characteristics, Prognosis, and Competing Risk Nomograms of Cutaneous Malignant Melanoma: Evidence for Pigmentary Disorders
Source: Front Oncol. 2022 Jun 1;12:838840. doi: 10.3389/fonc.2022.838840 (PMC9198425; doi:10.3389/fonc.2022.838840)
Supplement: Supplementary file 13 [file Table_12.xlsx]

## Sheet: Sheet1
Tumor marker 1 (1990-2003)	Tumor marker 2 (1990-2003)	Tumor marker 3 (1998-2003)	Coding system-EOD (1973-2003)	COD to site recode	Type of follow-up expected	First malignant primary indicator	Primary by international rules	Record number recode
Blank(s)	Blank(s)	Blank(s)	Four-digit EOD (1983-1987)	Melanoma of the Skin	Active follow-up	No	Yes	1
Blank(s)	Blank(s)	Blank(s)	Blank(s)	Other Cause of Death	Active follow-up	No	Yes	1
Blank(s)	Blank(s)	Blank(s)	Blank(s)	Urinary Bladder	Active follow-up	No	Yes	1
Blank(s)	Blank(s)	Blank(s)	Four-digit EOD (1983-1987)	Melanoma of the Skin	Active follow-up	Yes	Yes	1
Blank(s)	Blank(s)	Blank(s)	Four-digit EOD (1983-1987)	Alive	Active follow-up	Yes	Yes	1
Blank(s)	Blank(s)	Blank(s)	Thirteen-digit (expanded) site specific EOD (1973-1982)	Melanoma of the Skin	Active follow-up	Yes	Yes	1
9	9	Blank(s)	Ten-digit EOD (1988-2003)	Alive	Active follow-up	Yes	Yes	1
Blank(s)	Blank(s)	Blank(s)	Thirteen-digit (expanded) site specific EOD (1973-1982)	Miscellaneous Malignant Cancer	Active follow-up	No	Yes	2
Blank(s)	Blank(s)	Blank(s)	Thirteen-digit (expanded) site specific EOD (1973-1982)	Miscellaneous Malignant Cancer	Active follow-up	No	No	3
Blank(s)	Blank(s)	Blank(s)	Four-digit EOD (1983-1987)	Breast	Active follow-up	Yes	Yes	1
Blank(s)	Blank(s)	Blank(s)	Four-digit EOD (1983-1987)	Pneumonia and Influenza	Active follow-up	No	Yes	2
Blank(s)	Blank(s)	Blank(s)	Thirteen-digit (expanded) site specific EOD (1973-1982)	Diseases of Heart	Active follow-up	Yes	Yes	1
Blank(s)	Blank(s)	Blank(s)	Four-digit EOD (1983-1987)	Hypertension without Heart Disease	Active follow-up	Yes	Yes	1
Blank(s)	Blank(s)	Blank(s)	Blank(s)	Alive	Active follow-up	No	Yes	1
Blank(s)	Blank(s)	Blank(s)	Four-digit EOD (1983-1987)	Diseases of Heart	Active follow-up	Yes	Yes	1
Blank(s)	Blank(s)	Blank(s)	Ten-digit EOD (1988-2003)	Diseases of Heart	Active follow-up	No	No	2
9	9	Blank(s)	Ten-digit EOD (1988-2003)	Melanoma of the Skin	Active follow-up	Yes	Yes	1
Blank(s)	Blank(s)	Blank(s)	Thirteen-digit (expanded) site specific EOD (1973-1982)	Prostate	Active follow-up	Yes	Yes	1
Blank(s)	Blank(s)	Blank(s)	Two-digit site specific EOD (1973-1982)	Melanoma of the Skin	SF/Oakland only (originally inactive/now active)	Yes	Yes	1
Blank(s)	Blank(s)	Blank(s)	Thirteen-digit (expanded) site specific EOD (1973-1982)	Lung and Bronchus	Active follow-up	Yes	Yes	1
Blank(s)	Blank(s)	Blank(s)	Four-digit EOD (1983-1987)	Alive	Active follow-up	Yes	Yes	1
Blank(s)	Blank(s)	Blank(s)	Blank(s)	Prostate	Active follow-up	No	Yes	1
9	9	Blank(s)	Ten-digit EOD (1988-2003)	Chronic Obstructive Pulmonary Disease and Allied Cond	Active follow-up	Yes	Yes	1
9	9	Blank(s)	Ten-digit EOD (1988-2003)	Melanoma of the Skin	Active follow-up	Yes	Yes	1
Blank(s)	Blank(s)	Blank(s)	Thirteen-digit (expanded) site specific EOD (1973-1982)	Diseases of Heart	Active follow-up	Yes	Yes	1
Blank(s)	Blank(s)	Blank(s)	Four-digit EOD (1983-1987)	Diseases of Heart	Active follow-up	No	No	2
Blank(s)	Blank(s)	Blank(s)	Blank(s)	Alive	Active follow-up	No	Yes	1
Blank(s)	Blank(s)	Blank(s)	Four-digit EOD (1983-1987)	Acute Myeloid Leukemia	Active follow-up	Yes	Yes	1
9	9	Blank(s)	Ten-digit EOD (1988-2003)	Lung and Bronchus	Active follow-up	No	Yes	2
Blank(s)	Blank(s)	Blank(s)	Thirteen-digit (expanded) site specific EOD (1973-1982)	Melanoma of the Skin	Active follow-up	Yes	Yes	1
Blank(s)	Blank(s)	Blank(s)	Thirteen-digit (expanded) site specific EOD (1973-1982)	Breast	Active follow-up	Yes	Yes	1
Blank(s)	Blank(s)	Blank(s)	Thirteen-digit (expanded) site specific EOD (1973-1982)	Chronic Obstructive Pulmonary Disease and Allied Cond	Active follow-up	Yes	Yes	1
Blank(s)	Blank(s)	Blank(s)	Two-digit site specific EOD (1973-1982)	Melanoma of the Skin	Active follow-up	Yes	Yes	1
Blank(s)	Blank(s)	Blank(s)	Four-digit EOD (1983-1987)	Non-Hodgkin Lymphoma	Active follow-up	Yes	Yes	1
Blank(s)	Blank(s)	Blank(s)	Four-digit EOD (1983-1987)	Melanoma of the Skin	Active follow-up	Yes	Yes	1
9	9	Blank(s)	Ten-digit EOD (1988-2003)	Melanoma of the Skin	Active follow-up	No	Yes	2
9	9	Blank(s)	Ten-digit EOD (1988-2003)	Melanoma of the Skin	Active follow-up	Yes	Yes	1
Blank(s)	Blank(s)	Blank(s)	Four-digit EOD (1983-1987)	Melanoma of the Skin	Active follow-up	Yes	Yes	1
Blank(s)	Blank(s)	Blank(s)	Blank(s)	Alive	Active follow-up	No	Yes	1
Blank(s)	Blank(s)	Blank(s)	Thirteen-digit (expanded) site specific EOD (1973-1982)	Other Cause of Death	Active follow-up	Yes	Yes	1
9	9	Blank(s)	Ten-digit EOD (1988-2003)	Melanoma of the Skin	Active follow-up	Yes	Yes	1
Blank(s)	Blank(s)	Blank(s)	Blank(s)	Alive	Active follow-up	No	Yes	1
9	9	9	Ten-digit EOD (1988-2003)	Alive	Active follow-up	No	Yes	1
Blank(s)	Blank(s)	Blank(s)	Blank(s)	Alive	Active follow-up	No	No	4
9	9	Blank(s)	Ten-digit EOD (1988-2003)	Chronic Lymphocytic Leukemia	Active follow-up	No	Yes	1
9	9	Blank(s)	Ten-digit EOD (1988-2003)	Melanoma of the Skin	Active follow-up	Yes	Yes	1
9	9	Blank(s)	Ten-digit EOD (1988-2003)	Diseases of Heart	Active follow-up	Yes	Yes	1
Blank(s)	Blank(s)	Blank(s)	Blank(s)	Alive	Active follow-up	No	Yes	2
Blank(s)	Blank(s)	Blank(s)	Thirteen-digit (expanded) site specific EOD (1973-1982)	Tongue	Active follow-up	Yes	Yes	1
Blank(s)	Blank(s)	Blank(s)	Ten-digit EOD (1988-2003)	Alive	Active follow-up	Yes	Yes	1
9	9	Blank(s)	Ten-digit EOD (1988-2003)	Lung and Bronchus	Active follow-up	No	Yes	1
Blank(s)	Blank(s)	Blank(s)	Blank(s)	Alive	Active follow-up	No	Yes	1
Blank(s)	Blank(s)	Blank(s)	Blank(s)	Alive	Active follow-up	No	Yes	1
Blank(s)	Blank(s)	Blank(s)	Blank(s)	Alive	Active follow-up	No	Yes	1
Blank(s)	Blank(s)	Blank(s)	Thirteen-digit (expanded) site specific EOD (1973-1982)	Melanoma of the Skin	Active follow-up	Yes	Yes	1
Blank(s)	Blank(s)	Blank(s)	Four-digit EOD (1983-1987)	Melanoma of the Skin	Active follow-up	Yes	Yes	1
Blank(s)	Blank(s)	Blank(s)	Ten-digit EOD (1988-2003)	Other Diseases of Arteries, Arterioles, Capillaries	Active follow-up	Yes	Yes	1
Blank(s)	Blank(s)	Blank(s)	Thirteen-digit (expanded) site specific EOD (1973-1982)	Diseases of Heart	Active follow-up	Yes	Yes	1
Blank(s)	Blank(s)	Blank(s)	Ten-digit EOD (1988-2003)	Melanoma of the Skin	Active follow-up	Yes	Yes	1
Blank(s)	Blank(s)	Blank(s)	Blank(s)	Alive	Active follow-up	No	Yes	1
Blank(s)	Blank(s)	Blank(s)	Four-digit EOD (1983-1987)	Melanoma of the Skin	Active follow-up	Yes	Yes	1
Blank(s)	Blank(s)	Blank(s)	Four-digit EOD (1983-1987)	Alive	Active follow-up	Yes	Yes	1
Blank(s)	Blank(s)	Blank(s)	Thirteen-digit (expanded) site specific EOD (1973-1982)	Melanoma of the Skin	Active follow-up	Yes	Yes	1
Blank(s)	Blank(s)	Blank(s)	Four-digit EOD (1983-1987)	Breast	Active follow-up	Yes	Yes	1
Blank(s)	Blank(s)	Blank(s)	Blank(s)	State DC not available or state DC available but no COD	Active follow-up	No	Yes	1
9	9	Blank(s)	Ten-digit EOD (1988-2003)	Pancreas	Active follow-up	Yes	Yes	1
Blank(s)	Blank(s)	Blank(s)	Blank(s)	Alive	Active follow-up	No	Yes	1
Blank(s)	Blank(s)	Blank(s)	Thirteen-digit (expanded) site specific EOD (1973-1982)	Lung and Bronchus	Active follow-up	Yes	Yes	1
Blank(s)	Blank(s)	Blank(s)	Thirteen-digit (expanded) site specific EOD (1973-1982)	Cerebrovascular Diseases	Active follow-up	Yes	Yes	1
Blank(s)	Blank(s)	Blank(s)	Thirteen-digit (expanded) site specific EOD (1973-1982)	Prostate	Active follow-up	Yes	Yes	1
Blank(s)	Blank(s)	Blank(s)	Ten-digit EOD (1988-2003)	Urinary Bladder	Active follow-up	Yes	Yes	1
9	9	Blank(s)	Ten-digit EOD (1988-2003)	Melanoma of the Skin	Active follow-up	Yes	Yes	1
9	9	Blank(s)	Ten-digit EOD (1988-2003)	Alive	Active follow-up	Yes	Yes	1
9	9	Blank(s)	Ten-digit EOD (1988-2003)	Diabetes Mellitus	Active follow-up	Yes	Yes	1
9	9	Blank(s)	Ten-digit EOD (1988-2003)	Alive	Active follow-up	Yes	Yes	1
Blank(s)	Blank(s)	Blank(s)	Blank(s)	Alive	Active follow-up	No	No	2
9	9	Blank(s)	Ten-digit EOD (1988-2003)	Alzheimers (ICD-9 and 10 only)	Active follow-up	Yes	Yes	1
9	9	9	Ten-digit EOD (1988-2003)	Alive	Active follow-up	No	Yes	2
Blank(s)	Blank(s)	Blank(s)	Blank(s)	Alive	Active follow-up	No	No	3
9	9	Blank(s)	Ten-digit EOD (1988-2003)	Alive	Active follow-up	Yes	Yes	1
9	9	Blank(s)	Ten-digit EOD (1988-2003)	Rectum and Rectosigmoid Junction	Active follow-up	Yes	Yes	1
Blank(s)	Blank(s)	Blank(s)	Thirteen-digit (expanded) site specific EOD (1973-1982)	Alive	Active follow-up	Yes	Yes	1
Blank(s)	Blank(s)	Blank(s)	Ten-digit EOD (1988-2003)	Alive	Active follow-up	Yes	Yes	1
Blank(s)	Blank(s)	Blank(s)	Thirteen-digit (expanded) site specific EOD (1973-1982)	Myeloma	Active follow-up	Yes	Yes	1
9	9	Blank(s)	Ten-digit EOD (1988-2003)	Melanoma of the Skin	Active follow-up	Yes	Yes	1
Blank(s)	Blank(s)	Blank(s)	Four-digit EOD (1983-1987)	Chronic Obstructive Pulmonary Disease and Allied Cond	Active follow-up	Yes	Yes	1
Blank(s)	Blank(s)	Blank(s)	Thirteen-digit (expanded) site specific EOD (1973-1982)	Pneumonia and Influenza	Active follow-up	Yes	Yes	1
Blank(s)	Blank(s)	Blank(s)	Ten-digit EOD (1988-2003)	Lung and Bronchus	Active follow-up	Yes	Yes	1
9	9	Blank(s)	Ten-digit EOD (1988-2003)	Lung and Bronchus	Active follow-up	No	Yes	2
Blank(s)	Blank(s)	Blank(s)	Ten-digit EOD (1988-2003)	Cerebrovascular Diseases	Active follow-up	Yes	Yes	1
Blank(s)	Blank(s)	Blank(s)	Thirteen-digit (expanded) site specific EOD (1973-1982)	Lung and Bronchus	Active follow-up	Yes	Yes	1
Blank(s)	Blank(s)	Blank(s)	Blank(s)	Alive	Active follow-up	No	Yes	4
Blank(s)	Blank(s)	Blank(s)	Blank(s)	Alive	Active follow-up	No	Yes	1
Blank(s)	Blank(s)	Blank(s)	Two-digit site specific EOD (1973-1982)	Lung and Bronchus	Active follow-up	Yes	Yes	1
9	9	Blank(s)	Ten-digit EOD (1988-2003)	Other Cause of Death	Active follow-up	Yes	Yes	1
9	9	9	Ten-digit EOD (1988-2003)	Melanoma of the Skin	Active follow-up	No	Yes	2
9	9	Blank(s)	Ten-digit EOD (1988-2003)	Diseases of Heart	Active follow-up	Yes	Yes	1
9	9	9	Ten-digit EOD (1988-2003)	Diseases of Heart	Active follow-up	Yes	Yes	1
9	9	Blank(s)	Ten-digit EOD (1988-2003)	Nephritis, Nephrotic Syndrome and Nephrosis	Active follow-up	Yes	Yes	1
Blank(s)	Blank(s)	Blank(s)	Four-digit EOD (1983-1987)	Alive	Active follow-up	Yes	Yes	1
Blank(s)	Blank(s)	Blank(s)	Blank(s)	Alive	Active follow-up	No	Yes	1
Blank(s)	Blank(s)	Blank(s)	Blank(s)	Alive	Active follow-up	No	Yes	2
9	9	Blank(s)	Ten-digit EOD (1988-2003)	Alive	Active follow-up	Yes	Yes	1
9	9	9	Ten-digit EOD (1988-2003)	Alzheimers (ICD-9 and 10 only)	Active follow-up	Yes	Yes	1
Blank(s)	Blank(s)	Blank(s)	Four-digit EOD (1983-1987)	Small Intestine	Active follow-up	Yes	Yes	1
Blank(s)	Blank(s)	Blank(s)	Blank(s)	Alive	Active follow-up	No	Yes	1
Blank(s)	Blank(s)	Blank(s)	Blank(s)	Other Cause of Death	Active follow-up	No	Yes	1
9	9	Blank(s)	Ten-digit EOD (1988-2003)	Melanoma of the Skin	Active follow-up	Yes	Yes	1
Blank(s)	Blank(s)	Blank(s)	Blank(s)	Alive	Active follow-up	No	Yes	1
9	9	9	Ten-digit EOD (1988-2003)	Melanoma of the Skin	Active follow-up	Yes	Yes	1
Blank(s)	Blank(s)	Blank(s)	Thirteen-digit (expanded) site specific EOD (1973-1982)	Alive	Active follow-up	Yes	Yes	1
9	9	Blank(s)	Ten-digit EOD (1988-2003)	Alive	Active follow-up	No	Yes	2
9	9	Blank(s)	Ten-digit EOD (1988-2003)	Chronic Obstructive Pulmonary Disease and Allied Cond	Active follow-up	Yes	Yes	1
Blank(s)	Blank(s)	Blank(s)	Four-digit EOD (1983-1987)	Alive	Active follow-up	Yes	Yes	1
Blank(s)	Blank(s)	Blank(s)	Four-digit EOD (1983-1987)	Alive	Active follow-up	Yes	Yes	1
9	9	Blank(s)	Ten-digit EOD (1988-2003)	Melanoma of the Skin	Active follow-up	Yes	Yes	1
9	9	Blank(s)	Ten-digit EOD (1988-2003)	Melanoma of the Skin	Active follow-up	No	No	2
9	9	9	Ten-digit EOD (1988-2003)	Alive	Active follow-up	Yes	Yes	1
9	9	9	Ten-digit EOD (1988-2003)	Alive	Active follow-up	Yes	Yes	1
Blank(s)	Blank(s)	Blank(s)	Thirteen-digit (expanded) site specific EOD (1973-1982)	Alive	Active follow-up	Yes	Yes	1
Blank(s)	Blank(s)	Blank(s)	Four-digit EOD (1983-1987)	Alive	Active follow-up	Yes	Yes	1
9	9	9	Ten-digit EOD (1988-2003)	Alive	Active follow-up	Yes	Yes	1
Blank(s)	Blank(s)	Blank(s)	Blank(s)	Lung and Bronchus	Active follow-up	No	Yes	1
9	9	9	Ten-digit EOD (1988-2003)	Alive	Active follow-up	Yes	Yes	1
Blank(s)	Blank(s)	Blank(s)	Thirteen-digit (expanded) site specific EOD (1973-1982)	Accidents and Adverse Effects	Active follow-up	Yes	Yes	1
Blank(s)	Blank(s)	Blank(s)	Blank(s)	Other Cause of Death	Active follow-up	No	Yes	1
9	9	9	Ten-digit EOD (1988-2003)	Alive	Active follow-up	Yes	Yes	1
Blank(s)	Blank(s)	Blank(s)	Four-digit EOD (1983-1987)	Alzheimers (ICD-9 and 10 only)	Active follow-up	Yes	Yes	1
Blank(s)	Blank(s)	Blank(s)	Blank(s)	Alive	Active follow-up	No	Yes	1
Blank(s)	Blank(s)	Blank(s)	Blank(s)	Alive	Active follow-up	No	Yes	1
Blank(s)	Blank(s)	Blank(s)	Blank(s)	Alive	Active follow-up	No	No	3
Blank(s)	Blank(s)	Blank(s)	Blank(s)	Alive	Active follow-up	No	No	4
Blank(s)	Blank(s)	Blank(s)	Two-digit site specific EOD (1973-1982)	Alive	SF/Oakland only (originally inactive/now active)	Yes	Yes	1
Blank(s)	Blank(s)	Blank(s)	Blank(s)	Alzheimers (ICD-9 and 10 only)	Active follow-up	No	Yes	2
9	9	9	Ten-digit EOD (1988-2003)	Alzheimers (ICD-9 and 10 only)	Active follow-up	No	Yes	1
Blank(s)	Blank(s)	Blank(s)	Thirteen-digit (expanded) site specific EOD (1973-1982)	Prostate	Active follow-up	Yes	Yes	1
Blank(s)	Blank(s)	Blank(s)	Ten-digit EOD (1988-2003)	Lung and Bronchus	Active follow-up	Yes	Yes	2
Blank(s)	Blank(s)	Blank(s)	Blank(s)	Diabetes Mellitus	Active follow-up	No	Yes	1
Blank(s)	Blank(s)	Blank(s)	Ten-digit EOD (1988-2003)	Melanoma of the Skin	Active follow-up	Yes	Yes	1
9	9	9	Ten-digit EOD (1988-2003)	Prostate	Active follow-up	No	Yes	2
Blank(s)	Blank(s)	Blank(s)	Thirteen-digit (expanded) site specific EOD (1973-1982)	Melanoma of the Skin	Active follow-up	Yes	Yes	1
Blank(s)	Blank(s)	Blank(s)	Blank(s)	Alive	Active follow-up	No	Yes	1
Blank(s)	Blank(s)	Blank(s)	Four-digit EOD (1983-1987)	Pancreas	Active follow-up	Yes	Yes	1
Blank(s)	Blank(s)	Blank(s)	Ten-digit EOD (1988-2003)	Melanoma of the Skin	Active follow-up	Yes	Yes	1
Blank(s)	Blank(s)	Blank(s)	Blank(s)	Alive	Active follow-up	No	Yes	1
Blank(s)	Blank(s)	Blank(s)	Thirteen-digit (expanded) site specific EOD (1973-1982)	Alive	Active follow-up	Yes	Yes	1
Blank(s)	Blank(s)	Blank(s)	Blank(s)	Pancreas	Active follow-up	No	Yes	1
Blank(s)	Blank(s)	Blank(s)	Ten-digit EOD (1988-2003)	Melanoma of the Skin	Active follow-up	Yes	Yes	1
Blank(s)	Blank(s)	Blank(s)	Blank(s)	Diseases of Heart	Active follow-up	No	Yes	1
Blank(s)	Blank(s)	Blank(s)	Four-digit EOD (1983-1987)	Lung and Bronchus	Active follow-up	Yes	Yes	1
Blank(s)	Blank(s)	Blank(s)	Thirteen-digit (expanded) site specific EOD (1973-1982)	Miscellaneous Malignant Cancer	Active follow-up	Yes	Yes	1
Blank(s)	Blank(s)	Blank(s)	Thirteen-digit (expanded) site specific EOD (1973-1982)	Prostate	Active follow-up	Yes	Yes	1
Blank(s)	Blank(s)	Blank(s)	Four-digit EOD (1983-1987)	Pancreas	Active follow-up	Yes	Yes	1
Blank(s)	Blank(s)	Blank(s)	Four-digit EOD (1983-1987)	Diseases of Heart	Active follow-up	Yes	Yes	1
Blank(s)	Blank(s)	Blank(s)	Blank(s)	Alive	Active follow-up	No	Yes	2
Blank(s)	Blank(s)	Blank(s)	Blank(s)	Alive	Active follow-up	No	No	3
Blank(s)	Blank(s)	Blank(s)	Blank(s)	Alive	Active follow-up	No	Yes	2
9	9	9	Ten-digit EOD (1988-2003)	Diseases of Heart	Active follow-up	No	Yes	1
Blank(s)	Blank(s)	Blank(s)	Thirteen-digit (expanded) site specific EOD (1973-1982)	Aleukemic, Subleukemic and NOS	Active follow-up	Yes	Yes	1
Blank(s)	Blank(s)	Blank(s)	Ten-digit EOD (1988-2003)	Melanoma of the Skin	Active follow-up	Yes	Yes	1
9	9	9	Ten-digit EOD (1988-2003)	Melanoma of the Skin	Active follow-up	No	Yes	1
Blank(s)	Blank(s)	Blank(s)	Thirteen-digit (expanded) site specific EOD (1973-1982)	Diseases of Heart	Active follow-up	Yes	Yes	1
Blank(s)	Blank(s)	Blank(s)	Thirteen-digit (expanded) site specific EOD (1973-1982)	Acute Myeloid Leukemia	Active follow-up	No	Yes	1
Blank(s)	Blank(s)	Blank(s)	Thirteen-digit (expanded) site specific EOD (1973-1982)	Alive	Active follow-up	Yes	Yes	1
9	9	Blank(s)	Ten-digit EOD (1988-2003)	Diseases of Heart	Active follow-up	No	Yes	2
Blank(s)	Blank(s)	Blank(s)	Blank(s)	Alive	Active follow-up	No	Yes	1
Blank(s)	Blank(s)	Blank(s)	Blank(s)	Diseases of Heart	Active follow-up	No	Yes	1
Blank(s)	Blank(s)	Blank(s)	Four-digit EOD (1983-1987)	Alive	Active follow-up	Yes	Yes	1
Blank(s)	Blank(s)	Blank(s)	Thirteen-digit (expanded) site specific EOD (1973-1982)	Alive	Active follow-up	Yes	Yes	1
Blank(s)	Blank(s)	Blank(s)	Four-digit EOD (1983-1987)	Melanoma of the Skin	Active follow-up	Yes	Yes	1
9	9	Blank(s)	Ten-digit EOD (1988-2003)	Alive	Active follow-up	Yes	Yes	1
9	9	Blank(s)	Ten-digit EOD (1988-2003)	Alive	Active follow-up	No	No	2
9	9	9	Ten-digit EOD (1988-2003)	Alive	Active follow-up	No	No	3
9	9	Blank(s)	Ten-digit EOD (1988-2003)	Melanoma of the Skin	Active follow-up	Yes	Yes	1
9	9	9	Ten-digit EOD (1988-2003)	Melanoma of the Skin	Active follow-up	Yes	Yes	1
Blank(s)	Blank(s)	Blank(s)	Ten-digit EOD (1988-2003)	Diseases of Heart	Active follow-up	Yes	Yes	1
Blank(s)	Blank(s)	Blank(s)	Thirteen-digit (expanded) site specific EOD (1973-1982)	Brain and Other Nervous System	Active follow-up	Yes	Yes	1
Blank(s)	Blank(s)	Blank(s)	Thirteen-digit (expanded) site specific EOD (1973-1982)	Urinary Bladder	Active follow-up	No	Yes	2
Blank(s)	Blank(s)	Blank(s)	Thirteen-digit (expanded) site specific EOD (1973-1982)	Alive	Active follow-up	Yes	Yes	1
Blank(s)	Blank(s)	Blank(s)	Thirteen-digit (expanded) site specific EOD (1973-1982)	Acute Myeloid Leukemia	Active follow-up	Yes	Yes	1
9	9	Blank(s)	Ten-digit EOD (1988-2003)	Diseases of Heart	Active follow-up	No	Yes	2
9	9	9	Ten-digit EOD (1988-2003)	Melanoma of the Skin	Active follow-up	No	Yes	1
Blank(s)	Blank(s)	Blank(s)	Thirteen-digit (expanded) site specific EOD (1973-1982)	Melanoma of the Skin	Active follow-up	Yes	Yes	1
Blank(s)	Blank(s)	Blank(s)	Four-digit EOD (1983-1987)	Pancreas	Active follow-up	Yes	Yes	1
Blank(s)	Blank(s)	Blank(s)	Two-digit non-specific EOD (1973-1982)	Chronic Obstructive Pulmonary Disease and Allied Cond	Active follow-up	Yes	Yes	1
Blank(s)	Blank(s)	Blank(s)	Blank(s)	Melanoma of the Skin	Active follow-up	No	Yes	1
9	9	9	Ten-digit EOD (1988-2003)	Accidents and Adverse Effects	Active follow-up	Yes	Yes	1
Blank(s)	Blank(s)	Blank(s)	Two-digit site specific EOD (1973-1982)	Diseases of Heart	Active follow-up	No	Yes	1
Blank(s)	Blank(s)	Blank(s)	Thirteen-digit (expanded) site specific EOD (1973-1982)	Accidents and Adverse Effects	Active follow-up	No	Yes	2
Blank(s)	Blank(s)	Blank(s)	Four-digit EOD (1983-1987)	Gallbladder	Active follow-up	Yes	Yes	1
Blank(s)	Blank(s)	Blank(s)	Ten-digit EOD (1988-2003)	Urinary Bladder	Active follow-up	No	Yes	1
Blank(s)	Blank(s)	Blank(s)	Thirteen-digit (expanded) site specific EOD (1973-1982)	Accidents and Adverse Effects	Active follow-up	Yes	Yes	1
9	9	Blank(s)	Ten-digit EOD (1988-2003)	Diseases of Heart	Active follow-up	Yes	Yes	1
9	9	Blank(s)	Ten-digit EOD (1988-2003)	Diabetes Mellitus	Active follow-up	Yes	Yes	1
Blank(s)	Blank(s)	Blank(s)	Blank(s)	Alive	Active follow-up	No	Yes	1
Blank(s)	Blank(s)	Blank(s)	Thirteen-digit (expanded) site specific EOD (1973-1982)	Alive	Active follow-up	Yes	Yes	1
Blank(s)	Blank(s)	Blank(s)	Four-digit EOD (1983-1987)	Miscellaneous Malignant Cancer	Active follow-up	Yes	Yes	1
Blank(s)	Blank(s)	Blank(s)	Thirteen-digit (expanded) site specific EOD (1973-1982)	Lung and Bronchus	Active follow-up	Yes	Yes	1
Blank(s)	Blank(s)	Blank(s)	Ten-digit EOD (1988-2003)	Melanoma of the Skin	Active follow-up	No	Yes	2
9	9	Blank(s)	Ten-digit EOD (1988-2003)	Other Cause of Death	Active follow-up	Yes	Yes	1
Blank(s)	Blank(s)	Blank(s)	Four-digit EOD (1983-1987)	Lung and Bronchus	Active follow-up	Yes	Yes	1
Blank(s)	Blank(s)	Blank(s)	Four-digit EOD (1983-1987)	Pancreas	Active follow-up	Yes	Yes	1
Blank(s)	Blank(s)	Blank(s)	Thirteen-digit (expanded) site specific EOD (1973-1982)	Lung and Bronchus	Active follow-up	Yes	Yes	1
Blank(s)	Blank(s)	Blank(s)	Two-digit site specific EOD (1973-1982)	Alive	Active follow-up	Yes	Yes	1
Blank(s)	Blank(s)	Blank(s)	Four-digit EOD (1983-1987)	Alive	Active follow-up	Yes	Yes	1
9	9	9	Ten-digit EOD (1988-2003)	Lung and Bronchus	Active follow-up	No	Yes	1
9	9	Blank(s)	Ten-digit EOD (1988-2003)	Melanoma of the Skin	Active follow-up	No	Yes	2
Blank(s)	Blank(s)	Blank(s)	Blank(s)	Alive	Active follow-up	No	Yes	2
Blank(s)	Blank(s)	Blank(s)	Thirteen-digit (expanded) site specific EOD (1973-1982)	Other Cause of Death	Active follow-up	Yes	Yes	1
Blank(s)	Blank(s)	Blank(s)	Blank(s)	Alive	Active follow-up	No	Yes	1
Blank(s)	Blank(s)	Blank(s)	Blank(s)	Melanoma of the Skin	Active follow-up	No	Yes	1
Blank(s)	Blank(s)	Blank(s)	Blank(s)	Cerebrovascular Diseases	Active follow-up	No	Yes	1
Blank(s)	Blank(s)	Blank(s)	Thirteen-digit (expanded) site specific EOD (1973-1982)	Alive	Active follow-up	Yes	Yes	2
Blank(s)	Blank(s)	Blank(s)	Four-digit EOD (1983-1987)	Alive	Active follow-up	No	No	5
Blank(s)	Blank(s)	Blank(s)	Thirteen-digit (expanded) site specific EOD (1973-1982)	Alive	Active follow-up	Yes	Yes	1
9	9	9	Ten-digit EOD (1988-2003)	Soft Tissue including Heart	Active follow-up	No	Yes	2
9	9	9	Ten-digit EOD (1988-2003)	Alive	Active follow-up	Yes	Yes	1
Blank(s)	Blank(s)	Blank(s)	Thirteen-digit (expanded) site specific EOD (1973-1982)	Colon excluding Rectum	Active follow-up	Yes	Yes	1
9	9	9	Ten-digit EOD (1988-2003)	Alive	Active follow-up	Yes	Yes	1
9	9	9	Ten-digit EOD (1988-2003)	Cerebrovascular Diseases	Active follow-up	Yes	Yes	1
9	9	Blank(s)	Ten-digit EOD (1988-2003)	Alive	Active follow-up	Yes	Yes	1
9	9	9	Ten-digit EOD (1988-2003)	Diseases of Heart	Active follow-up	No	Yes	3
9	9	9	Ten-digit EOD (1988-2003)	Diseases of Heart	Active follow-up	Yes	Yes	1
9	9	9	Ten-digit EOD (1988-2003)	Nephritis, Nephrotic Syndrome and Nephrosis	Active follow-up	Yes	Yes	1
Blank(s)	Blank(s)	Blank(s)	Four-digit EOD (1983-1987)	Alive	Active follow-up	Yes	Yes	1
9	9	Blank(s)	Ten-digit EOD (1988-2003)	Miscellaneous Malignant Cancer	Active follow-up	Yes	Yes	1
9	9	Blank(s)	Ten-digit EOD (1988-2003)	Esophagus	Active follow-up	Yes	Yes	2
Blank(s)	Blank(s)	Blank(s)	Four-digit EOD (1983-1987)	Alive	Active follow-up	Yes	Yes	1
9	9	9	Ten-digit EOD (1988-2003)	Alive	Active follow-up	Yes	Yes	1
9	9	9	Ten-digit EOD (1988-2003)	Alive	Active follow-up	Yes	Yes	1
9	9	Blank(s)	Ten-digit EOD (1988-2003)	Melanoma of the Skin	Active follow-up	Yes	Yes	1
9	9	Blank(s)	Ten-digit EOD (1988-2003)	Melanoma of the Skin	Active follow-up	No	Yes	2
Blank(s)	Blank(s)	Blank(s)	Blank(s)	Alive	Active follow-up	No	Yes	1
Blank(s)	Blank(s)	Blank(s)	Thirteen-digit (expanded) site specific EOD (1973-1982)	Melanoma of the Skin	Active follow-up	Yes	Yes	1
9	9	Blank(s)	Ten-digit EOD (1988-2003)	Alive	Active follow-up	Yes	Yes	1
9	9	Blank(s)	Ten-digit EOD (1988-2003)	Melanoma of the Skin	Active follow-up	Yes	Yes	1
9	9	Blank(s)	Ten-digit EOD (1988-2003)	Alive	Active follow-up	Yes	Yes	1
9	9	Blank(s)	Ten-digit EOD (1988-2003)	Alive	Active follow-up	Yes	Yes	1
Blank(s)	Blank(s)	Blank(s)	Blank(s)	Melanoma of the Skin	Active follow-up	No	Yes	1
9	9	Blank(s)	Ten-digit EOD (1988-2003)	Alive	Active follow-up	Yes	Yes	1
Blank(s)	Blank(s)	Blank(s)	Blank(s)	Alive	Active follow-up	No	No	3
9	9	Blank(s)	Ten-digit EOD (1988-2003)	Melanoma of the Skin	Active follow-up	Yes	Yes	1
9	9	Blank(s)	Ten-digit EOD (1988-2003)	Melanoma of the Skin	Active follow-up	Yes	Yes	1
9	9	Blank(s)	Ten-digit EOD (1988-2003)	Melanoma of the Skin	Active follow-up	Yes	Yes	1
9	9	Blank(s)	Ten-digit EOD (1988-2003)	Melanoma of the Skin	Active follow-up	No	No	2
Blank(s)	Blank(s)	Blank(s)	Blank(s)	Diabetes Mellitus	Active follow-up	No	Yes	1
Blank(s)	Blank(s)	Blank(s)	Blank(s)	Alive	Active follow-up	No	Yes	1
Blank(s)	Blank(s)	Blank(s)	Blank(s)	Other Cause of Death	Active follow-up	No	Yes	1
9	9	9	Ten-digit EOD (1988-2003)	Melanoma of the Skin	Active follow-up	No	Yes	1
9	9	9	Ten-digit EOD (1988-2003)	Alive	Active follow-up	No	Yes	1
Blank(s)	Blank(s)	Blank(s)	Blank(s)	Alive	Active follow-up	No	Yes	1
9	9	9	Ten-digit EOD (1988-2003)	Melanoma of the Skin	Active follow-up	No	Yes	2
Blank(s)	Blank(s)	Blank(s)	Blank(s)	Melanoma of the Skin	Active follow-up	No	No	3
9	9	9	Ten-digit EOD (1988-2003)	Chronic Obstructive Pulmonary Disease and Allied Cond	Active follow-up	No	Yes	1
9	9	9	Ten-digit EOD (1988-2003)	Chronic Obstructive Pulmonary Disease and Allied Cond	Active follow-up	No	No	2
9	9	Blank(s)	Ten-digit EOD (1988-2003)	Liver	Active follow-up	Yes	Yes	1
9	9	Blank(s)	Ten-digit EOD (1988-2003)	Melanoma of the Skin	Active follow-up	Yes	Yes	1
9	9	Blank(s)	Ten-digit EOD (1988-2003)	Alive	Active follow-up	Yes	Yes	1
9	9	Blank(s)	Ten-digit EOD (1988-2003)	Alive	Active follow-up	Yes	Yes	1
9	9	Blank(s)	Ten-digit EOD (1988-2003)	Alive	Active follow-up	Yes	Yes	1
9	9	Blank(s)	Ten-digit EOD (1988-2003)	Melanoma of the Skin	Active follow-up	No	Yes	1
9	9	Blank(s)	Ten-digit EOD (1988-2003)	Melanoma of the Skin	Active follow-up	Yes	Yes	1
Blank(s)	Blank(s)	Blank(s)	Ten-digit EOD (1988-2003)	Alzheimers (ICD-9 and 10 only)	Active follow-up	Yes	Yes	1
9	9	Blank(s)	Ten-digit EOD (1988-2003)	Melanoma of the Skin	Active follow-up	Yes	Yes	1
Blank(s)	Blank(s)	Blank(s)	Blank(s)	Alive	Active follow-up	No	Yes	1
9	9	Blank(s)	Ten-digit EOD (1988-2003)	Alive	Active follow-up	Yes	Yes	1
9	9	Blank(s)	Ten-digit EOD (1988-2003)	Melanoma of the Skin	Active follow-up	Yes	Yes	1
Blank(s)	Blank(s)	Blank(s)	Ten-digit EOD (1988-2003)	Alive	Active follow-up	Yes	Yes	1
9	9	Blank(s)	Ten-digit EOD (1988-2003)	Alive	Active follow-up	Yes	Yes	1
9	9	Blank(s)	Ten-digit EOD (1988-2003)	Melanoma of the Skin	Active follow-up	Yes	Yes	1
9	9	Blank(s)	Ten-digit EOD (1988-2003)	Alive	Active follow-up	No	Yes	2
9	9	Blank(s)	Ten-digit EOD (1988-2003)	Melanoma of the Skin	Active follow-up	Yes	Yes	1
Blank(s)	Blank(s)	Blank(s)	Ten-digit EOD (1988-2003)	Melanoma of the Skin	Active follow-up	Yes	Yes	1
Blank(s)	Blank(s)	Blank(s)	Ten-digit EOD (1988-2003)	Melanoma of the Skin	Active follow-up	Yes	Yes	1
Blank(s)	Blank(s)	Blank(s)	Ten-digit EOD (1988-2003)	Melanoma of the Skin	Active follow-up	No	Yes	2
Blank(s)	Blank(s)	Blank(s)	Four-digit EOD (1983-1987)	Melanoma of the Skin	Active follow-up	Yes	Yes	1
Blank(s)	Blank(s)	Blank(s)	Blank(s)	Alive	Active follow-up	No	Yes	1
Blank(s)	Blank(s)	Blank(s)	Ten-digit EOD (1988-2003)	Melanoma of the Skin	Active follow-up	Yes	Yes	1
Blank(s)	Blank(s)	Blank(s)	Thirteen-digit (expanded) site specific EOD (1973-1982)	Melanoma of the Skin	Active follow-up	No	Yes	1
Blank(s)	Blank(s)	Blank(s)	Ten-digit EOD (1988-2003)	Melanoma of the Skin	Active follow-up	Yes	Yes	2
9	9	Blank(s)	Ten-digit EOD (1988-2003)	Melanoma of the Skin	Active follow-up	No	No	3
Blank(s)	Blank(s)	Blank(s)	Blank(s)	Other Cause of Death	Active follow-up	No	Yes	1
Blank(s)	Blank(s)	Blank(s)	Four-digit EOD (1983-1987)	Alive	Active follow-up	Yes	Yes	1
9	9	9	Ten-digit EOD (1988-2003)	Pancreas	Active follow-up	Yes	Yes	1
9	9	9	Ten-digit EOD (1988-2003)	Melanoma of the Skin	Active follow-up	Yes	Yes	1
9	9	9	Ten-digit EOD (1988-2003)	Alive	Active follow-up	Yes	Yes	1
Blank(s)	Blank(s)	Blank(s)	Blank(s)	Alive	Active follow-up	No	Yes	2
9	9	Blank(s)	Ten-digit EOD (1988-2003)	Cerebrovascular Diseases	Active follow-up	No	No	2
Blank(s)	Blank(s)	Blank(s)	Four-digit EOD (1983-1987)	Melanoma of the Skin	Active follow-up	No	Yes	1
Blank(s)	Blank(s)	Blank(s)	Four-digit EOD (1983-1987)	Melanoma of the Skin	Active follow-up	Yes	Yes	1
Blank(s)	Blank(s)	Blank(s)	Blank(s)	Alzheimers (ICD-9 and 10 only)	Active follow-up	No	Yes	1
Blank(s)	Blank(s)	Blank(s)	Blank(s)	Alive	Active follow-up	No	Yes	1
9	9	Blank(s)	Ten-digit EOD (1988-2003)	Diseases of Heart	Active follow-up	Yes	Yes	1
Blank(s)	Blank(s)	Blank(s)	Blank(s)	Melanoma of the Skin	Active follow-up	No	Yes	1
9	9	9	Ten-digit EOD (1988-2003)	Alive	Active follow-up	No	Yes	1
Blank(s)	Blank(s)	Blank(s)	Blank(s)	Alive	Active follow-up	No	No	2
Blank(s)	Blank(s)	Blank(s)	Thirteen-digit (expanded) site specific EOD (1973-1982)	Diseases of Heart	Active follow-up	Yes	Yes	1
Blank(s)	Blank(s)	Blank(s)	Ten-digit EOD (1988-2003)	Alive	Active follow-up	No	Yes	1
Blank(s)	Blank(s)	Blank(s)	Thirteen-digit (expanded) site specific EOD (1973-1982)	Melanoma of the Skin	Active follow-up	Yes	Yes	1
9	9	9	Ten-digit EOD (1988-2003)	Alive	Active follow-up	No	Yes	1
Blank(s)	Blank(s)	Blank(s)	Blank(s)	Alive	Active follow-up	No	Yes	1
Blank(s)	Blank(s)	Blank(s)	Blank(s)	Melanoma of the Skin	Active follow-up	No	Yes	1
Blank(s)	Blank(s)	Blank(s)	Blank(s)	Alive	Active follow-up	No	Yes	1
Blank(s)	Blank(s)	Blank(s)	Four-digit EOD (1983-1987)	Prostate	Active follow-up	Yes	Yes	1
Blank(s)	Blank(s)	Blank(s)	Four-digit EOD (1983-1987)	Prostate	Active follow-up	No	No	2
Blank(s)	Blank(s)	Blank(s)	Two-digit site specific EOD (1973-1982)	Melanoma of the Skin	Active follow-up	Yes	Yes	1
9	9	Blank(s)	Ten-digit EOD (1988-2003)	Melanoma of the Skin	Active follow-up	No	No	2
Blank(s)	Blank(s)	Blank(s)	Blank(s)	Alive	Active follow-up	No	Yes	1
Blank(s)	Blank(s)	Blank(s)	Thirteen-digit (expanded) site specific EOD (1973-1982)	Lung and Bronchus	Active follow-up	Yes	Yes	1
9	9	Blank(s)	Ten-digit EOD (1988-2003)	Melanoma of the Skin	Active follow-up	Yes	Yes	1
Blank(s)	Blank(s)	Blank(s)	Blank(s)	Alive	Active follow-up	No	Yes	1
Blank(s)	Blank(s)	Blank(s)	Thirteen-digit (expanded) site specific EOD (1973-1982)	Alive	Active follow-up	Yes	Yes	1
9	9	9	Ten-digit EOD (1988-2003)	Melanoma of the Skin	Active follow-up	Yes	Yes	1
Blank(s)	Blank(s)	Blank(s)	Four-digit EOD (1983-1987)	Chronic Obstructive Pulmonary Disease and Allied Cond	Active follow-up	No	Yes	2
Blank(s)	Blank(s)	Blank(s)	Thirteen-digit (expanded) site specific EOD (1973-1982)	Alive	Active follow-up	Yes	Yes	1
Blank(s)	Blank(s)	Blank(s)	Blank(s)	Alive	Active follow-up	No	Yes	2
Blank(s)	Blank(s)	Blank(s)	Thirteen-digit (expanded) site specific EOD (1973-1982)	Alive	Active follow-up	Yes	Yes	1
Blank(s)	Blank(s)	Blank(s)	Four-digit EOD (1983-1987)	Alive	Active follow-up	Yes	Yes	1
Blank(s)	Blank(s)	Blank(s)	Blank(s)	Alive	Active follow-up	No	Yes	1
Blank(s)	Blank(s)	Blank(s)	Blank(s)	Diseases of Heart	Active follow-up	No	Yes	1
Blank(s)	Blank(s)	Blank(s)	Thirteen-digit (expanded) site specific EOD (1973-1982)	Larynx	Active follow-up	No	Yes	1
9	9	Blank(s)	Ten-digit EOD (1988-2003)	Alive	Active follow-up	No	Yes	1
Blank(s)	Blank(s)	Blank(s)	Thirteen-digit (expanded) site specific EOD (1973-1982)	Diseases of Heart	Active follow-up	Yes	Yes	1
9	9	Blank(s)	Ten-digit EOD (1988-2003)	Alive	Active follow-up	Yes	Yes	1
9	9	Blank(s)	Ten-digit EOD (1988-2003)	Alzheimers (ICD-9 and 10 only)	Active follow-up	No	Yes	1
Blank(s)	Blank(s)	Blank(s)	Two-digit site specific EOD (1973-1982)	Melanoma of the Skin	SF/Oakland only (originally inactive/now active)	Yes	Yes	1
Blank(s)	Blank(s)	Blank(s)	Two-digit site specific EOD (1973-1982)	Melanoma of the Skin	SF/Oakland only (originally inactive/now active)	Yes	Yes	1
Blank(s)	Blank(s)	Blank(s)	Two-digit site specific EOD (1973-1982)	Melanoma of the Skin	SF/Oakland only (originally inactive/now active)	Yes	Yes	1
Blank(s)	Blank(s)	Blank(s)	Two-digit site specific EOD (1973-1982)	Alive	SF/Oakland only (originally inactive/now active)	Yes	Yes	1
Blank(s)	Blank(s)	Blank(s)	Two-digit site specific EOD (1973-1982)	Melanoma of the Skin	SF/Oakland only (originally inactive/now active)	Yes	Yes	1
Blank(s)	Blank(s)	Blank(s)	Two-digit site specific EOD (1973-1982)	Other Cause of Death	Active follow-up	Yes	Yes	1
Blank(s)	Blank(s)	Blank(s)	Two-digit site specific EOD (1973-1982)	State DC not available or state DC available but no COD	SF/Oakland only (originally inactive/now active)	Yes	Yes	1
Blank(s)	Blank(s)	Blank(s)	Two-digit site specific EOD (1973-1982)	Alive	Active follow-up	Yes	Yes	1
Blank(s)	Blank(s)	Blank(s)	Thirteen-digit (expanded) site specific EOD (1973-1982)	Pneumonia and Influenza	SF/Oakland only (originally inactive/now active)	Yes	Yes	1
Blank(s)	Blank(s)	Blank(s)	Thirteen-digit (expanded) site specific EOD (1973-1982)	Pneumonia and Influenza	Active follow-up	Yes	Yes	1
Blank(s)	Blank(s)	Blank(s)	Two-digit site specific EOD (1973-1982)	Melanoma of the Skin	SF/Oakland only (originally inactive/now active)	Yes	Yes	1
Blank(s)	Blank(s)	Blank(s)	Two-digit site specific EOD (1973-1982)	Melanoma of the Skin	SF/Oakland only (originally inactive/now active)	No	No	2
Blank(s)	Blank(s)	Blank(s)	Two-digit site specific EOD (1973-1982)	Melanoma of the Skin	SF/Oakland only (originally inactive/now active)	No	No	3
Blank(s)	Blank(s)	Blank(s)	Two-digit site specific EOD (1973-1982)	Pneumonia and Influenza	SF/Oakland only (originally inactive/now active)	Yes	Yes	1
Blank(s)	Blank(s)	Blank(s)	Blank(s)	Melanoma of the Skin	Active follow-up	No	Yes	3
Blank(s)	Blank(s)	Blank(s)	Thirteen-digit (expanded) site specific EOD (1973-1982)	Alive	Active follow-up	Yes	Yes	1
9	9	Blank(s)	Ten-digit EOD (1988-2003)	Melanoma of the Skin	Active follow-up	No	Yes	1
Blank(s)	Blank(s)	Blank(s)	Thirteen-digit (expanded) site specific EOD (1973-1982)	Alive	Active follow-up	Yes	Yes	1
Blank(s)	Blank(s)	Blank(s)	Two-digit site specific EOD (1973-1982)	Acute Myeloid Leukemia	SF/Oakland only (originally inactive/now active)	Yes	Yes	1
Blank(s)	Blank(s)	Blank(s)	Two-digit site specific EOD (1973-1982)	Miscellaneous Malignant Cancer	SF/Oakland only (originally inactive/now active)	Yes	Yes	1
Blank(s)	Blank(s)	Blank(s)	Thirteen-digit (expanded) site specific EOD (1973-1982)	State DC not available or state DC available but no COD	Active follow-up	Yes	Yes	1
Blank(s)	Blank(s)	Blank(s)	Two-digit site specific EOD (1973-1982)	Alive	SF/Oakland only (originally inactive/now active)	Yes	Yes	1
Blank(s)	Blank(s)	Blank(s)	Blank(s)	Acute Myeloid Leukemia	Active follow-up	No	Yes	2
Blank(s)	Blank(s)	Blank(s)	Two-digit site specific EOD (1973-1982)	Alive	SF/Oakland only (originally inactive/now active)	Yes	Yes	1
Blank(s)	Blank(s)	Blank(s)	Thirteen-digit (expanded) site specific EOD (1973-1982)	Alive	Active follow-up	Yes	Yes	1
Blank(s)	Blank(s)	Blank(s)	Blank(s)	Alive	Active follow-up	No	No	4
Blank(s)	Blank(s)	Blank(s)	Thirteen-digit (expanded) site specific EOD (1973-1982)	Alive	Active follow-up	Yes	Yes	1
Blank(s)	Blank(s)	Blank(s)	Two-digit site specific EOD (1973-1982)	Melanoma of the Skin	SF/Oakland only (originally inactive/now active)	Yes	Yes	1
Blank(s)	Blank(s)	Blank(s)	Thirteen-digit (expanded) site specific EOD (1973-1982)	Alive	Active follow-up	Yes	Yes	1
Blank(s)	Blank(s)	Blank(s)	Two-digit site specific EOD (1973-1982)	Melanoma of the Skin	SF/Oakland only (originally inactive/now active)	Yes	Yes	1
Blank(s)	Blank(s)	Blank(s)	Thirteen-digit (expanded) site specific EOD (1973-1982)	Stomach	Active follow-up	Yes	Yes	1
Blank(s)	Blank(s)	Blank(s)	Thirteen-digit (expanded) site specific EOD (1973-1982)	Diseases of Heart	Active follow-up	Yes	Yes	1
Blank(s)	Blank(s)	Blank(s)	Two-digit non-specific EOD (1973-1982)	Melanoma of the Skin	Autopsy/death certificate only cases	Yes	Yes	1
Blank(s)	Blank(s)	Blank(s)	Thirteen-digit (expanded) site specific EOD (1973-1982)	Alive	Active follow-up	Yes	Yes	1
Blank(s)	Blank(s)	Blank(s)	Two-digit site specific EOD (1973-1982)	Alive	SF/Oakland only (originally inactive/now active)	Yes	Yes	1
9	9	Blank(s)	Ten-digit EOD (1988-2003)	Diseases of Heart	Active follow-up	No	Yes	1
Blank(s)	Blank(s)	Blank(s)	Thirteen-digit (expanded) site specific EOD (1973-1982)	Diseases of Heart	Active follow-up	Yes	Yes	1
Blank(s)	Blank(s)	Blank(s)	Thirteen-digit (expanded) site specific EOD (1973-1982)	Melanoma of the Skin	Active follow-up	Yes	Yes	1
9	9	9	Ten-digit EOD (1988-2003)	Alive	Active follow-up	No	Yes	2
Blank(s)	Blank(s)	Blank(s)	Thirteen-digit (expanded) site specific EOD (1973-1982)	Melanoma of the Skin	Active follow-up	Yes	Yes	1
Blank(s)	Blank(s)	Blank(s)	Two-digit site specific EOD (1973-1982)	Other Diseases of Arteries, Arterioles, Capillaries	SF/Oakland only (originally inactive/now active)	Yes	Yes	1
Blank(s)	Blank(s)	Blank(s)	Thirteen-digit (expanded) site specific EOD (1973-1982)	Alive	Active follow-up	Yes	Yes	1
9	9	9	Ten-digit EOD (1988-2003)	Melanoma of the Skin	Active follow-up	No	Yes	2
Blank(s)	Blank(s)	Blank(s)	Thirteen-digit (expanded) site specific EOD (1973-1982)	Melanoma of the Skin	Active follow-up	Yes	Yes	1
Blank(s)	Blank(s)	Blank(s)	Thirteen-digit (expanded) site specific EOD (1973-1982)	Alive	Active follow-up	Yes	Yes	1
Blank(s)	Blank(s)	Blank(s)	Two-digit non-specific EOD (1973-1982)	Melanoma of the Skin	Active follow-up	Yes	Yes	1
Blank(s)	Blank(s)	Blank(s)	Blank(s)	Diseases of Heart	Active follow-up	No	Yes	3
Blank(s)	Blank(s)	Blank(s)	Thirteen-digit (expanded) site specific EOD (1973-1982)	Alive	Active follow-up	Yes	Yes	1
9	9	9	Ten-digit EOD (1988-2003)	Other Cause of Death	Active follow-up	Yes	Yes	2
9	9	Blank(s)	Ten-digit EOD (1988-2003)	Melanoma of the Skin	Active follow-up	No	Yes	2
Blank(s)	Blank(s)	Blank(s)	Thirteen-digit (expanded) site specific EOD (1973-1982)	Diseases of Heart	Active follow-up	No	Yes	1
Blank(s)	Blank(s)	Blank(s)	Thirteen-digit (expanded) site specific EOD (1973-1982)	Chronic Liver Disease and Cirrhosis	Active follow-up	Yes	Yes	1
Blank(s)	Blank(s)	Blank(s)	Thirteen-digit (expanded) site specific EOD (1973-1982)	Accidents and Adverse Effects	Active follow-up	Yes	Yes	1
Blank(s)	Blank(s)	Blank(s)	Two-digit site specific EOD (1973-1982)	Diabetes Mellitus	SF/Oakland only (originally inactive/now active)	Yes	Yes	1
Blank(s)	Blank(s)	Blank(s)	Two-digit site specific EOD (1973-1982)	Alive	SF/Oakland only (originally inactive/now active)	Yes	Yes	1
Blank(s)	Blank(s)	Blank(s)	Thirteen-digit (expanded) site specific EOD (1973-1982)	Alive	Active follow-up	No	No	2
9	9	Blank(s)	Ten-digit EOD (1988-2003)	Alive	Active follow-up	No	No	3
9	9	9	Ten-digit EOD (1988-2003)	Alive	Active follow-up	No	No	4
9	9	9	Ten-digit EOD (1988-2003)	Alive	Active follow-up	No	No	5
Blank(s)	Blank(s)	Blank(s)	Two-digit site specific EOD (1973-1982)	Ovary	Active follow-up	Yes	Yes	1
Blank(s)	Blank(s)	Blank(s)	Thirteen-digit (expanded) site specific EOD (1973-1982)	Hypertension without Heart Disease	Active follow-up	Yes	Yes	1
Blank(s)	Blank(s)	Blank(s)	Thirteen-digit (expanded) site specific EOD (1973-1982)	Diabetes Mellitus	Active follow-up	Yes	Yes	1
Blank(s)	Blank(s)	Blank(s)	Two-digit non-specific EOD (1973-1982)	Melanoma of the Skin	Active follow-up	Yes	Yes	1
Blank(s)	Blank(s)	Blank(s)	Thirteen-digit (expanded) site specific EOD (1973-1982)	Diseases of Heart	Active follow-up	Yes	Yes	1
Blank(s)	Blank(s)	Blank(s)	Two-digit site specific EOD (1973-1982)	Diabetes Mellitus	SF/Oakland only (originally inactive/now active)	Yes	Yes	1
Blank(s)	Blank(s)	Blank(s)	Thirteen-digit (expanded) site specific EOD (1973-1982)	Melanoma of the Skin	Active follow-up	Yes	Yes	1
9	9	Blank(s)	Ten-digit EOD (1988-2003)	Diseases of Heart	Active follow-up	No	Yes	1
Blank(s)	Blank(s)	Blank(s)	Thirteen-digit (expanded) site specific EOD (1973-1982)	Diseases of Heart	Active follow-up	No	Yes	2
Blank(s)	Blank(s)	Blank(s)	Two-digit site specific EOD (1973-1982)	Melanoma of the Skin	Active follow-up	Yes	Yes	1
Blank(s)	Blank(s)	Blank(s)	Two-digit site specific EOD (1973-1982)	Alive	Active follow-up	Yes	Yes	1
Blank(s)	Blank(s)	Blank(s)	Two-digit non-specific EOD (1973-1982)	Melanoma of the Skin	Active follow-up	Yes	Yes	1
Blank(s)	Blank(s)	Blank(s)	Two-digit site specific EOD (1973-1982)	Diseases of Heart	Active follow-up	No	Yes	1
Blank(s)	Blank(s)	Blank(s)	Two-digit site specific EOD (1973-1982)	Melanoma of the Skin	Active follow-up	Yes	Yes	1
Blank(s)	Blank(s)	Blank(s)	Ten-digit EOD (1988-2003)	Septicemia	Active follow-up	No	Yes	2
Blank(s)	Blank(s)	Blank(s)	Two-digit site specific EOD (1973-1982)	Cerebrovascular Diseases	Active follow-up	Yes	Yes	1
Blank(s)	Blank(s)	Blank(s)	Two-digit site specific EOD (1973-1982)	Other Infectious and Parasitic Diseases including HIV	SF/Oakland only (originally inactive/now active)	Yes	Yes	1
Blank(s)	Blank(s)	Blank(s)	Two-digit site specific EOD (1973-1982)	Cerebrovascular Diseases	Active follow-up	Yes	Yes	1
Blank(s)	Blank(s)	Blank(s)	Thirteen-digit (expanded) site specific EOD (1973-1982)	Other Cause of Death	Active follow-up	Yes	Yes	1
Blank(s)	Blank(s)	Blank(s)	Thirteen-digit (expanded) site specific EOD (1973-1982)	Diseases of Heart	Active follow-up	Yes	Yes	1
Blank(s)	Blank(s)	Blank(s)	Thirteen-digit (expanded) site specific EOD (1973-1982)	Diseases of Heart	Active follow-up	No	No	2
Blank(s)	Blank(s)	Blank(s)	Ten-digit EOD (1988-2003)	Diseases of Heart	Active follow-up	No	No	3
Blank(s)	Blank(s)	Blank(s)	Thirteen-digit (expanded) site specific EOD (1973-1982)	Diseases of Heart	Active follow-up	Yes	Yes	1
Blank(s)	Blank(s)	Blank(s)	Two-digit site specific EOD (1973-1982)	State DC not available or state DC available but no COD	Active follow-up	Yes	Yes	1
Blank(s)	Blank(s)	Blank(s)	Two-digit non-specific EOD (1973-1982)	State DC not available or state DC available but no COD	Active follow-up	Yes	Yes	1
Blank(s)	Blank(s)	Blank(s)	Four-digit EOD (1983-1987)	Melanoma of the Skin	Active follow-up	No	Yes	1
Blank(s)	Blank(s)	Blank(s)	Ten-digit EOD (1988-2003)	Pancreas	Active follow-up	No	Yes	1
Blank(s)	Blank(s)	Blank(s)	Two-digit site specific EOD (1973-1982)	Diseases of Heart	Active follow-up	Yes	Yes	1
Blank(s)	Blank(s)	Blank(s)	Two-digit site specific EOD (1973-1982)	State DC not available or state DC available but no COD	Active follow-up	No	Yes	1
Blank(s)	Blank(s)	Blank(s)	Thirteen-digit (expanded) site specific EOD (1973-1982)	Alive	Active follow-up	Yes	Yes	1
Blank(s)	Blank(s)	Blank(s)	Thirteen-digit (expanded) site specific EOD (1973-1982)	Alive	Active follow-up	Yes	Yes	1
Blank(s)	Blank(s)	Blank(s)	Two-digit site specific EOD (1973-1982)	State DC not available or state DC available but no COD	Active follow-up	Yes	Yes	1
Blank(s)	Blank(s)	Blank(s)	Thirteen-digit (expanded) site specific EOD (1973-1982)	Lung and Bronchus	Active follow-up	Yes	Yes	1
Blank(s)	Blank(s)	Blank(s)	Thirteen-digit (expanded) site specific EOD (1973-1982)	Alive	Active follow-up	Yes	Yes	1
Blank(s)	Blank(s)	Blank(s)	Thirteen-digit (expanded) site specific EOD (1973-1982)	Alive	Active follow-up	Yes	Yes	1
Blank(s)	Blank(s)	Blank(s)	Thirteen-digit (expanded) site specific EOD (1973-1982)	Melanoma of the Skin	Active follow-up	No	Yes	1
Blank(s)	Blank(s)	Blank(s)	Thirteen-digit (expanded) site specific EOD (1973-1982)	Melanoma of the Skin	Active follow-up	Yes	Yes	1
Blank(s)	Blank(s)	Blank(s)	Thirteen-digit (expanded) site specific EOD (1973-1982)	Melanoma of the Skin	Active follow-up	No	No	2
Blank(s)	Blank(s)	Blank(s)	Thirteen-digit (expanded) site specific EOD (1973-1982)	Diseases of Heart	Active follow-up	Yes	Yes	1
Blank(s)	Blank(s)	Blank(s)	Thirteen-digit (expanded) site specific EOD (1973-1982)	Diseases of Heart	Active follow-up	Yes	Yes	1
Blank(s)	Blank(s)	Blank(s)	Four-digit EOD (1983-1987)	Melanoma of the Skin	Active follow-up	No	Yes	2
Blank(s)	Blank(s)	Blank(s)	Thirteen-digit (expanded) site specific EOD (1973-1982)	Other Cause of Death	Active follow-up	No	Yes	2
Blank(s)	Blank(s)	Blank(s)	Thirteen-digit (expanded) site specific EOD (1973-1982)	Rectum and Rectosigmoid Junction	Active follow-up	Yes	Yes	1
Blank(s)	Blank(s)	Blank(s)	Thirteen-digit (expanded) site specific EOD (1973-1982)	Melanoma of the Skin	Active follow-up	No	Yes	1
9	9	Blank(s)	Ten-digit EOD (1988-2003)	Diseases of Heart	Active follow-up	No	Yes	1
Blank(s)	Blank(s)	Blank(s)	Thirteen-digit (expanded) site specific EOD (1973-1982)	Colon excluding Rectum	Active follow-up	Yes	Yes	1
9	9	Blank(s)	Ten-digit EOD (1988-2003)	Melanoma of the Skin	Active follow-up	No	Yes	1
Blank(s)	Blank(s)	Blank(s)	Thirteen-digit (expanded) site specific EOD (1973-1982)	Alzheimers (ICD-9 and 10 only)	Active follow-up	Yes	Yes	1
Blank(s)	Blank(s)	Blank(s)	Blank(s)	Alive	Active follow-up	No	Yes	2
9	9	9	Ten-digit EOD (1988-2003)	Hodgkin Lymphoma	Active follow-up	No	Yes	2
Blank(s)	Blank(s)	Blank(s)	Two-digit site specific EOD (1973-1982)	Diseases of Heart	Active follow-up	Yes	Yes	1
Blank(s)	Blank(s)	Blank(s)	Two-digit site specific EOD (1973-1982)	Colon excluding Rectum	Active follow-up	Yes	Yes	1
Blank(s)	Blank(s)	Blank(s)	Four-digit EOD (1983-1987)	Melanoma of the Skin	Active follow-up	No	Yes	1
Blank(s)	Blank(s)	Blank(s)	Thirteen-digit (expanded) site specific EOD (1973-1982)	Alive	Active follow-up	Yes	Yes	1
Blank(s)	Blank(s)	Blank(s)	Thirteen-digit (expanded) site specific EOD (1973-1982)	Hypertension without Heart Disease	Active follow-up	Yes	Yes	1
Blank(s)	Blank(s)	Blank(s)	Thirteen-digit (expanded) site specific EOD (1973-1982)	Melanoma of the Skin	Active follow-up	Yes	Yes	1
Blank(s)	Blank(s)	Blank(s)	Thirteen-digit (expanded) site specific EOD (1973-1982)	Alive	Active follow-up	Yes	Yes	1
Blank(s)	Blank(s)	Blank(s)	Thirteen-digit (expanded) site specific EOD (1973-1982)	Alive	Active follow-up	Yes	Yes	1
Blank(s)	Blank(s)	Blank(s)	Two-digit site specific EOD (1973-1982)	Alive	Active follow-up	Yes	Yes	1
Blank(s)	Blank(s)	Blank(s)	Thirteen-digit (expanded) site specific EOD (1973-1982)	Melanoma of the Skin	Active follow-up	Yes	Yes	1
Blank(s)	Blank(s)	Blank(s)	Two-digit site specific EOD (1973-1982)	Alive	Active follow-up	Yes	Yes	1
Blank(s)	Blank(s)	Blank(s)	Two-digit site specific EOD (1973-1982)	State DC not available or state DC available but no COD	Active follow-up	Yes	Yes	1
Blank(s)	Blank(s)	Blank(s)	Thirteen-digit (expanded) site specific EOD (1973-1982)	Alive	Active follow-up	Yes	Yes	1
Blank(s)	Blank(s)	Blank(s)	Four-digit EOD (1983-1987)	Melanoma of the Skin	Active follow-up	No	Yes	2
Blank(s)	Blank(s)	Blank(s)	Thirteen-digit (expanded) site specific EOD (1973-1982)	Melanoma of the Skin	Active follow-up	No	Yes	2
9	9	9	Ten-digit EOD (1988-2003)	Alive	Active follow-up	No	Yes	1
Blank(s)	Blank(s)	Blank(s)	Two-digit site specific EOD (1973-1982)	Alive	Active follow-up	Yes	Yes	1
Blank(s)	Blank(s)	Blank(s)	Two-digit site specific EOD (1973-1982)	Diseases of Heart	Active follow-up	Yes	Yes	1
Blank(s)	Blank(s)	Blank(s)	Thirteen-digit (expanded) site specific EOD (1973-1982)	Miscellaneous Malignant Cancer	Active follow-up	Yes	Yes	1
Blank(s)	Blank(s)	Blank(s)	Two-digit site specific EOD (1973-1982)	Melanoma of the Skin	SF/Oakland only (originally inactive/now active)	Yes	Yes	1
Blank(s)	Blank(s)	Blank(s)	Ten-digit EOD (1988-2003)	Alive	Active follow-up	No	Yes	2
Blank(s)	Blank(s)	Blank(s)	Two-digit site specific EOD (1973-1982)	Rectum and Rectosigmoid Junction	SF/Oakland only (originally inactive/now active)	Yes	Yes	1
Blank(s)	Blank(s)	Blank(s)	Two-digit non-specific EOD (1973-1982)	Melanoma of the Skin	Active follow-up	Yes	Yes	1
Blank(s)	Blank(s)	Blank(s)	Two-digit site specific EOD (1973-1982)	Pneumonia and Influenza	Active follow-up	No	Yes	2
Blank(s)	Blank(s)	Blank(s)	Thirteen-digit (expanded) site specific EOD (1973-1982)	Melanoma of the Skin	Active follow-up	Yes	Yes	1
Blank(s)	Blank(s)	Blank(s)	Thirteen-digit (expanded) site specific EOD (1973-1982)	Other Infectious and Parasitic Diseases including HIV	Active follow-up	Yes	Yes	1
Blank(s)	Blank(s)	Blank(s)	Thirteen-digit (expanded) site specific EOD (1973-1982)	Melanoma of the Skin	Active follow-up	Yes	Yes	1
Blank(s)	Blank(s)	Blank(s)	Two-digit non-specific EOD (1973-1982)	Other Diseases of Arteries, Arterioles, Capillaries	Active follow-up	Yes	Yes	1
Blank(s)	Blank(s)	Blank(s)	Two-digit site specific EOD (1973-1982)	Alive	SF/Oakland only (originally inactive/now active)	Yes	Yes	1
Blank(s)	Blank(s)	Blank(s)	Thirteen-digit (expanded) site specific EOD (1973-1982)	Alive	Active follow-up	Yes	Yes	1
Blank(s)	Blank(s)	Blank(s)	Four-digit EOD (1983-1987)	State DC not available or state DC available but no COD	Active follow-up	No	Yes	2
Blank(s)	Blank(s)	Blank(s)	Thirteen-digit (expanded) site specific EOD (1973-1982)	Melanoma of the Skin	Active follow-up	Yes	Yes	1
Blank(s)	Blank(s)	Blank(s)	Four-digit EOD (1983-1987)	Melanoma of the Skin	Active follow-up	No	Yes	2
Blank(s)	Blank(s)	Blank(s)	Thirteen-digit (expanded) site specific EOD (1973-1982)	Alive	Active follow-up	Yes	Yes	1
Blank(s)	Blank(s)	Blank(s)	Thirteen-digit (expanded) site specific EOD (1973-1982)	Aortic Aneurysm and Dissection	Active follow-up	Yes	Yes	1
Blank(s)	Blank(s)	Blank(s)	Ten-digit EOD (1988-2003)	Diseases of Heart	Active follow-up	No	Yes	3
Blank(s)	Blank(s)	Blank(s)	Blank(s)	Alive	Active follow-up	No	Yes	2
9	9	Blank(s)	Ten-digit EOD (1988-2003)	Cerebrovascular Diseases	Active follow-up	No	Yes	2
Blank(s)	Blank(s)	Blank(s)	Thirteen-digit (expanded) site specific EOD (1973-1982)	Diseases of Heart	Active follow-up	Yes	Yes	1
Blank(s)	Blank(s)	Blank(s)	Thirteen-digit (expanded) site specific EOD (1973-1982)	Alive	Active follow-up	Yes	Yes	1
Blank(s)	Blank(s)	Blank(s)	Thirteen-digit (expanded) site specific EOD (1973-1982)	Other Cause of Death	Active follow-up	Yes	Yes	1
Blank(s)	Blank(s)	Blank(s)	Four-digit EOD (1983-1987)	Other Cause of Death	Active follow-up	No	No	2
Blank(s)	Blank(s)	Blank(s)	Blank(s)	Alive	Active follow-up	No	Yes	2
Blank(s)	Blank(s)	Blank(s)	Thirteen-digit (expanded) site specific EOD (1973-1982)	Alzheimers (ICD-9 and 10 only)	Active follow-up	Yes	Yes	1
Blank(s)	Blank(s)	Blank(s)	Thirteen-digit (expanded) site specific EOD (1973-1982)	Alive	Active follow-up	Yes	Yes	1
Blank(s)	Blank(s)	Blank(s)	Ten-digit EOD (1988-2003)	Alive	Active follow-up	No	No	2
Blank(s)	Blank(s)	Blank(s)	Thirteen-digit (expanded) site specific EOD (1973-1982)	Diseases of Heart	Active follow-up	Yes	Yes	1
Blank(s)	Blank(s)	Blank(s)	Two-digit site specific EOD (1973-1982)	Other Infectious and Parasitic Diseases including HIV	Active follow-up	Yes	Yes	1
Blank(s)	Blank(s)	Blank(s)	Thirteen-digit (expanded) site specific EOD (1973-1982)	Melanoma of the Skin	Active follow-up	Yes	Yes	1
Blank(s)	Blank(s)	Blank(s)	Thirteen-digit (expanded) site specific EOD (1973-1982)	Melanoma of the Skin	Active follow-up	Yes	Yes	1
Blank(s)	Blank(s)	Blank(s)	Thirteen-digit (expanded) site specific EOD (1973-1982)	Melanoma of the Skin	Active follow-up	Yes	Yes	1
Blank(s)	Blank(s)	Blank(s)	Thirteen-digit (expanded) site specific EOD (1973-1982)	Diseases of Heart	Active follow-up	Yes	Yes	1
Blank(s)	Blank(s)	Blank(s)	Thirteen-digit (expanded) site specific EOD (1973-1982)	Melanoma of the Skin	Active follow-up	Yes	Yes	1
Blank(s)	Blank(s)	Blank(s)	Thirteen-digit (expanded) site specific EOD (1973-1982)	Cerebrovascular Diseases	Active follow-up	Yes	Yes	1
Blank(s)	Blank(s)	Blank(s)	Thirteen-digit (expanded) site specific EOD (1973-1982)	State DC not available or state DC available but no COD	Active follow-up	Yes	Yes	1
Blank(s)	Blank(s)	Blank(s)	Two-digit site specific EOD (1973-1982)	Diseases of Heart	Active follow-up	Yes	Yes	1
Blank(s)	Blank(s)	Blank(s)	Four-digit EOD (1983-1987)	Melanoma of the Skin	Active follow-up	No	Yes	1
Blank(s)	Blank(s)	Blank(s)	Two-digit non-specific EOD (1973-1982)	Alive	Active follow-up	Yes	Yes	1
Blank(s)	Blank(s)	Blank(s)	Two-digit non-specific EOD (1973-1982)	Melanoma of the Skin	SF/Oakland only (originally inactive/now active)	Yes	Yes	1
9	9	Blank(s)	Ten-digit EOD (1988-2003)	Alive	Active follow-up	No	Yes	1
Blank(s)	Blank(s)	Blank(s)	Blank(s)	Alive	Active follow-up	No	No	2
Blank(s)	Blank(s)	Blank(s)	Two-digit site specific EOD (1973-1982)	Cerebrovascular Diseases	Active follow-up	Yes	Yes	1
Blank(s)	Blank(s)	Blank(s)	Two-digit site specific EOD (1973-1982)	Melanoma of the Skin	Active follow-up	Yes	Yes	1
Blank(s)	Blank(s)	Blank(s)	Thirteen-digit (expanded) site specific EOD (1973-1982)	Cerebrovascular Diseases	Active follow-up	Yes	Yes	1
Blank(s)	Blank(s)	Blank(s)	Two-digit site specific EOD (1973-1982)	Diseases of Heart	Active follow-up	Yes	Yes	1
Blank(s)	Blank(s)	Blank(s)	Two-digit site specific EOD (1973-1982)	Liver	SF/Oakland only (originally inactive/now active)	Yes	Yes	1
Blank(s)	Blank(s)	Blank(s)	Thirteen-digit (expanded) site specific EOD (1973-1982)	Diseases of Heart	Active follow-up	Yes	Yes	1
9	9	Blank(s)	Ten-digit EOD (1988-2003)	Other Cause of Death	Active follow-up	No	Yes	2
Blank(s)	Blank(s)	Blank(s)	Thirteen-digit (expanded) site specific EOD (1973-1982)	Diseases of Heart	Active follow-up	Yes	Yes	1
Blank(s)	Blank(s)	Blank(s)	Ten-digit EOD (1988-2003)	Diseases of Heart	Active follow-up	No	No	3
Blank(s)	Blank(s)	Blank(s)	Thirteen-digit (expanded) site specific EOD (1973-1982)	Alive	Active follow-up	Yes	Yes	1
Blank(s)	Blank(s)	Blank(s)	Thirteen-digit (expanded) site specific EOD (1973-1982)	State DC not available or state DC available but no COD	Active follow-up	Yes	Yes	1
Blank(s)	Blank(s)	Blank(s)	Thirteen-digit (expanded) site specific EOD (1973-1982)	Melanoma of the Skin	Active follow-up	No	Yes	2
Blank(s)	Blank(s)	Blank(s)	Two-digit site specific EOD (1973-1982)	Melanoma of the Skin	Active follow-up	Yes	Yes	1
Blank(s)	Blank(s)	Blank(s)	Thirteen-digit (expanded) site specific EOD (1973-1982)	Melanoma of the Skin	Active follow-up	Yes	Yes	1
9	9	9	Ten-digit EOD (1988-2003)	Diseases of Heart	Active follow-up	No	Yes	1
Blank(s)	Blank(s)	Blank(s)	Thirteen-digit (expanded) site specific EOD (1973-1982)	Alive	Active follow-up	Yes	Yes	1
Blank(s)	Blank(s)	Blank(s)	Four-digit EOD (1983-1987)	Melanoma of the Skin	Active follow-up	No	Yes	2
Blank(s)	Blank(s)	Blank(s)	Thirteen-digit (expanded) site specific EOD (1973-1982)	Alive	Active follow-up	Yes	Yes	1
Blank(s)	Blank(s)	Blank(s)	Thirteen-digit (expanded) site specific EOD (1973-1982)	Chronic Obstructive Pulmonary Disease and Allied Cond	Active follow-up	Yes	Yes	1
Blank(s)	Blank(s)	Blank(s)	Two-digit site specific EOD (1973-1982)	Stomach and Duodenal Ulcers	Active follow-up	Yes	Yes	1
Blank(s)	Blank(s)	Blank(s)	Thirteen-digit (expanded) site specific EOD (1973-1982)	Diseases of Heart	Active follow-up	Yes	Yes	1
Blank(s)	Blank(s)	Blank(s)	Thirteen-digit (expanded) site specific EOD (1973-1982)	Pneumonia and Influenza	Active follow-up	Yes	Yes	1
9	9	9	Ten-digit EOD (1988-2003)	Pneumonia and Influenza	Active follow-up	No	No	3
Blank(s)	Blank(s)	Blank(s)	Thirteen-digit (expanded) site specific EOD (1973-1982)	Melanoma of the Skin	Active follow-up	Yes	Yes	1
Blank(s)	Blank(s)	Blank(s)	Ten-digit EOD (1988-2003)	Alive	Active follow-up	No	Yes	2
Blank(s)	Blank(s)	Blank(s)	Thirteen-digit (expanded) site specific EOD (1973-1982)	Alive	Active follow-up	Yes	Yes	1
Blank(s)	Blank(s)	Blank(s)	Thirteen-digit (expanded) site specific EOD (1973-1982)	State DC not available or state DC available but no COD	Active follow-up	Yes	Yes	1
Blank(s)	Blank(s)	Blank(s)	Thirteen-digit (expanded) site specific EOD (1973-1982)	Alive	Active follow-up	Yes	Yes	1
Blank(s)	Blank(s)	Blank(s)	Four-digit EOD (1983-1987)	Cerebrovascular Diseases	Active follow-up	No	Yes	1
Blank(s)	Blank(s)	Blank(s)	Two-digit site specific EOD (1973-1982)	Alive	Active follow-up	Yes	Yes	1
Blank(s)	Blank(s)	Blank(s)	Two-digit non-specific EOD (1973-1982)	Alive	Active follow-up	Yes	Yes	1
Blank(s)	Blank(s)	Blank(s)	Two-digit non-specific EOD (1973-1982)	Pneumonia and Influenza	Active follow-up	Yes	Yes	1
Blank(s)	Blank(s)	Blank(s)	Two-digit site specific EOD (1973-1982)	Diseases of Heart	Active follow-up	Yes	Yes	1
Blank(s)	Blank(s)	Blank(s)	Blank(s)	Alive	Active follow-up	No	Yes	4
Blank(s)	Blank(s)	Blank(s)	Thirteen-digit (expanded) site specific EOD (1973-1982)	Alive	Active follow-up	Yes	Yes	1
Blank(s)	Blank(s)	Blank(s)	Ten-digit EOD (1988-2003)	Diseases of Heart	Active follow-up	No	Yes	2
Blank(s)	Blank(s)	Blank(s)	Thirteen-digit (expanded) site specific EOD (1973-1982)	Diseases of Heart	Active follow-up	No	Yes	2
Blank(s)	Blank(s)	Blank(s)	Thirteen-digit (expanded) site specific EOD (1973-1982)	Alive	Active follow-up	Yes	Yes	1
Blank(s)	Blank(s)	Blank(s)	Thirteen-digit (expanded) site specific EOD (1973-1982)	Alive	Active follow-up	Yes	Yes	1
Blank(s)	Blank(s)	Blank(s)	Thirteen-digit (expanded) site specific EOD (1973-1982)	Stomach and Duodenal Ulcers	Active follow-up	No	Yes	2
Blank(s)	Blank(s)	Blank(s)	Blank(s)	Melanoma of the Skin	Active follow-up	No	Yes	2
9	9	Blank(s)	Ten-digit EOD (1988-2003)	Melanoma of the Skin	Active follow-up	No	Yes	2
Blank(s)	Blank(s)	Blank(s)	Two-digit non-specific EOD (1973-1982)	Alzheimers (ICD-9 and 10 only)	Active follow-up	Yes	Yes	1
Blank(s)	Blank(s)	Blank(s)	Thirteen-digit (expanded) site specific EOD (1973-1982)	Alive	Active follow-up	No	Yes	2
Blank(s)	Blank(s)	Blank(s)	Thirteen-digit (expanded) site specific EOD (1973-1982)	Melanoma of the Skin	Active follow-up	Yes	Yes	1
Blank(s)	Blank(s)	Blank(s)	Thirteen-digit (expanded) site specific EOD (1973-1982)	Diseases of Heart	Active follow-up	Yes	Yes	1
Blank(s)	Blank(s)	Blank(s)	Thirteen-digit (expanded) site specific EOD (1973-1982)	Alive	Active follow-up	Yes	Yes	1
Blank(s)	Blank(s)	Blank(s)	Thirteen-digit (expanded) site specific EOD (1973-1982)	Alive	Active follow-up	Yes	Yes	1
Blank(s)	Blank(s)	Blank(s)	Thirteen-digit (expanded) site specific EOD (1973-1982)	Alive	Active follow-up	Yes	Yes	1
Blank(s)	Blank(s)	Blank(s)	Thirteen-digit (expanded) site specific EOD (1973-1982)	Alive	Active follow-up	Yes	Yes	1
Blank(s)	Blank(s)	Blank(s)	Thirteen-digit (expanded) site specific EOD (1973-1982)	Other Cause of Death	Active follow-up	Yes	Yes	1
Blank(s)	Blank(s)	Blank(s)	Thirteen-digit (expanded) site specific EOD (1973-1982)	Diseases of Heart	Active follow-up	No	Yes	1
Blank(s)	Blank(s)	Blank(s)	Thirteen-digit (expanded) site specific EOD (1973-1982)	Alive	Active follow-up	Yes	Yes	1
Blank(s)	Blank(s)	Blank(s)	Four-digit EOD (1983-1987)	Prostate	Active follow-up	No	Yes	1
Blank(s)	Blank(s)	Blank(s)	Thirteen-digit (expanded) site specific EOD (1973-1982)	Melanoma of the Skin	Active follow-up	Yes	Yes	1
Blank(s)	Blank(s)	Blank(s)	Thirteen-digit (expanded) site specific EOD (1973-1982)	Melanoma of the Skin	Active follow-up	Yes	Yes	1
Blank(s)	Blank(s)	Blank(s)	Thirteen-digit (expanded) site specific EOD (1973-1982)	Pneumonia and Influenza	Active follow-up	Yes	Yes	1
Blank(s)	Blank(s)	Blank(s)	Thirteen-digit (expanded) site specific EOD (1973-1982)	Melanoma of the Skin	Active follow-up	No	Yes	1
Blank(s)	Blank(s)	Blank(s)	Two-digit site specific EOD (1973-1982)	Other Cause of Death	Active follow-up	Yes	Yes	1
Blank(s)	Blank(s)	Blank(s)	Thirteen-digit (expanded) site specific EOD (1973-1982)	Prostate	Active follow-up	No	Yes	1
Blank(s)	Blank(s)	Blank(s)	Thirteen-digit (expanded) site specific EOD (1973-1982)	In situ, benign or unknown behavior neoplasm	Active follow-up	Yes	Yes	1
Blank(s)	Blank(s)	Blank(s)	Two-digit site specific EOD (1973-1982)	Chronic Obstructive Pulmonary Disease and Allied Cond	Active follow-up	Yes	Yes	1
9	9	Blank(s)	Ten-digit EOD (1988-2003)	State DC not available or state DC available but no COD	Active follow-up	No	Yes	1
Blank(s)	Blank(s)	Blank(s)	Thirteen-digit (expanded) site specific EOD (1973-1982)	Suicide and Self-Inflicted Injury	Active follow-up	Yes	Yes	1
Blank(s)	Blank(s)	Blank(s)	Blank(s)	In situ, benign or unknown behavior neoplasm	Active follow-up	No	Yes	2
Blank(s)	Blank(s)	Blank(s)	Four-digit EOD (1983-1987)	Pneumonia and Influenza	Active follow-up	No	Yes	1
Blank(s)	Blank(s)	Blank(s)	Thirteen-digit (expanded) site specific EOD (1973-1982)	Diseases of Heart	Active follow-up	Yes	Yes	1
Blank(s)	Blank(s)	Blank(s)	Thirteen-digit (expanded) site specific EOD (1973-1982)	Alive	Active follow-up	Yes	Yes	1
Blank(s)	Blank(s)	Blank(s)	Thirteen-digit (expanded) site specific EOD (1973-1982)	Other Cause of Death	Active follow-up	Yes	Yes	1
Blank(s)	Blank(s)	Blank(s)	Two-digit site specific EOD (1973-1982)	Colon excluding Rectum	SF/Oakland only (originally inactive/now active)	Yes	Yes	1
Blank(s)	Blank(s)	Blank(s)	Two-digit site specific EOD (1973-1982)	Alive	SF/Oakland only (originally inactive/now active)	Yes	Yes	1
Blank(s)	Blank(s)	Blank(s)	Thirteen-digit (expanded) site specific EOD (1973-1982)	Melanoma of the Skin	Active follow-up	Yes	Yes	1
Blank(s)	Blank(s)	Blank(s)	Two-digit site specific EOD (1973-1982)	Diseases of Heart	SF/Oakland only (originally inactive/now active)	Yes	Yes	1
Blank(s)	Blank(s)	Blank(s)	Two-digit site specific EOD (1973-1982)	Colon excluding Rectum	SF/Oakland only (originally inactive/now active)	Yes	Yes	1
Blank(s)	Blank(s)	Blank(s)	Two-digit site specific EOD (1973-1982)	Melanoma of the Skin	SF/Oakland only (originally inactive/now active)	Yes	Yes	1
Blank(s)	Blank(s)	Blank(s)	Thirteen-digit (expanded) site specific EOD (1973-1982)	Alive	Active follow-up	Yes	Yes	1
Blank(s)	Blank(s)	Blank(s)	Two-digit site specific EOD (1973-1982)	Alive	SF/Oakland only (originally inactive/now active)	Yes	Yes	1
Blank(s)	Blank(s)	Blank(s)	Ten-digit EOD (1988-2003)	Alive	Active follow-up	No	Yes	2
Blank(s)	Blank(s)	Blank(s)	Thirteen-digit (expanded) site specific EOD (1973-1982)	Melanoma of the Skin	Active follow-up	Yes	Yes	1
Blank(s)	Blank(s)	Blank(s)	Two-digit site specific EOD (1973-1982)	Melanoma of the Skin	SF/Oakland only (originally inactive/now active)	Yes	Yes	1
Blank(s)	Blank(s)	Blank(s)	Two-digit site specific EOD (1973-1982)	Aortic Aneurysm and Dissection	SF/Oakland only (originally inactive/now active)	Yes	Yes	1
Blank(s)	Blank(s)	Blank(s)	Thirteen-digit (expanded) site specific EOD (1973-1982)	Diseases of Heart	Active follow-up	Yes	Yes	1
Blank(s)	Blank(s)	Blank(s)	Two-digit site specific EOD (1973-1982)	Melanoma of the Skin	SF/Oakland only (originally inactive/now active)	Yes	Yes	1
Blank(s)	Blank(s)	Blank(s)	Two-digit site specific EOD (1973-1982)	Alive	SF/Oakland only (originally inactive/now active)	Yes	Yes	1
Blank(s)	Blank(s)	Blank(s)	Two-digit site specific EOD (1973-1982)	Melanoma of the Skin	SF/Oakland only (originally inactive/now active)	Yes	Yes	1
Blank(s)	Blank(s)	Blank(s)	Thirteen-digit (expanded) site specific EOD (1973-1982)	Hypertension without Heart Disease	Active follow-up	Yes	Yes	1
Blank(s)	Blank(s)	Blank(s)	Two-digit site specific EOD (1973-1982)	Chronic Liver Disease and Cirrhosis	SF/Oakland only (originally inactive/now active)	Yes	Yes	1
Blank(s)	Blank(s)	Blank(s)	Thirteen-digit (expanded) site specific EOD (1973-1982)	Melanoma of the Skin	Active follow-up	Yes	Yes	1
Blank(s)	Blank(s)	Blank(s)	Two-digit non-specific EOD (1973-1982)	Alive	Active follow-up	Yes	Yes	1
Blank(s)	Blank(s)	Blank(s)	Two-digit site specific EOD (1973-1982)	Diseases of Heart	SF/Oakland only (originally inactive/now active)	Yes	Yes	1
Blank(s)	Blank(s)	Blank(s)	Four-digit EOD (1983-1987)	Lung and Bronchus	Active follow-up	No	Yes	1
Blank(s)	Blank(s)	Blank(s)	Thirteen-digit (expanded) site specific EOD (1973-1982)	Breast	Active follow-up	No	Yes	2
Blank(s)	Blank(s)	Blank(s)	Thirteen-digit (expanded) site specific EOD (1973-1982)	Melanoma of the Skin	Active follow-up	Yes	Yes	1
Blank(s)	Blank(s)	Blank(s)	Blank(s)	Melanoma of the Skin	Active follow-up	No	No	2
Blank(s)	Blank(s)	Blank(s)	Blank(s)	Melanoma of the Skin	Active follow-up	No	No	3
Blank(s)	Blank(s)	Blank(s)	Thirteen-digit (expanded) site specific EOD (1973-1982)	Accidents and Adverse Effects	Active follow-up	Yes	Yes	1
Blank(s)	Blank(s)	Blank(s)	Thirteen-digit (expanded) site specific EOD (1973-1982)	Other Infectious and Parasitic Diseases including HIV	Active follow-up	Yes	Yes	1
Blank(s)	Blank(s)	Blank(s)	Thirteen-digit (expanded) site specific EOD (1973-1982)	Melanoma of the Skin	Active follow-up	Yes	Yes	1
Blank(s)	Blank(s)	Blank(s)	Thirteen-digit (expanded) site specific EOD (1973-1982)	Melanoma of the Skin	Active follow-up	No	Yes	2
Blank(s)	Blank(s)	Blank(s)	Four-digit EOD (1983-1987)	Diseases of Heart	Active follow-up	No	Yes	2
Blank(s)	Blank(s)	Blank(s)	Thirteen-digit (expanded) site specific EOD (1973-1982)	Diseases of Heart	SF/Oakland only (originally inactive/now active)	Yes	Yes	1
9	9	9	Ten-digit EOD (1988-2003)	Other Infectious and Parasitic Diseases including HIV	Active follow-up	No	Yes	1
Blank(s)	Blank(s)	Blank(s)	Two-digit site specific EOD (1973-1982)	Other Infectious and Parasitic Diseases including HIV	Active follow-up	Yes	Yes	1
Blank(s)	Blank(s)	Blank(s)	Thirteen-digit (expanded) site specific EOD (1973-1982)	Melanoma of the Skin	Active follow-up	Yes	Yes	1
Blank(s)	Blank(s)	Blank(s)	Thirteen-digit (expanded) site specific EOD (1973-1982)	Other Cause of Death	Active follow-up	Yes	Yes	1
Blank(s)	Blank(s)	Blank(s)	Two-digit site specific EOD (1973-1982)	Larynx	Active follow-up	Yes	Yes	1
Blank(s)	Blank(s)	Blank(s)	Ten-digit EOD (1988-2003)	Alzheimers (ICD-9 and 10 only)	Active follow-up	Yes	Yes	2
9	9	Blank(s)	Ten-digit EOD (1988-2003)	Alive	Active follow-up	No	Yes	2
Blank(s)	Blank(s)	Blank(s)	Blank(s)	Alive	Active follow-up	No	No	3
Blank(s)	Blank(s)	Blank(s)	Thirteen-digit (expanded) site specific EOD (1973-1982)	Other Cause of Death	Active follow-up	Yes	Yes	1
Blank(s)	Blank(s)	Blank(s)	Two-digit site specific EOD (1973-1982)	Suicide and Self-Inflicted Injury	SF/Oakland only (originally inactive/now active)	Yes	Yes	1
Blank(s)	Blank(s)	Blank(s)	Thirteen-digit (expanded) site specific EOD (1973-1982)	Alive	Active follow-up	Yes	Yes	1
Blank(s)	Blank(s)	Blank(s)	Thirteen-digit (expanded) site specific EOD (1973-1982)	Melanoma of the Skin	Active follow-up	Yes	Yes	1
Blank(s)	Blank(s)	Blank(s)	Thirteen-digit (expanded) site specific EOD (1973-1982)	State DC not available or state DC available but no COD	Active follow-up	Yes	Yes	1
Blank(s)	Blank(s)	Blank(s)	Thirteen-digit (expanded) site specific EOD (1973-1982)	Melanoma of the Skin	Active follow-up	Yes	Yes	1
Blank(s)	Blank(s)	Blank(s)	Thirteen-digit (expanded) site specific EOD (1973-1982)	Alive	Active follow-up	Yes	Yes	1
Blank(s)	Blank(s)	Blank(s)	Thirteen-digit (expanded) site specific EOD (1973-1982)	Diseases of Heart	Active follow-up	No	Yes	2
Blank(s)	Blank(s)	Blank(s)	Four-digit EOD (1983-1987)	Diseases of Heart	Active follow-up	No	No	3
Blank(s)	Blank(s)	Blank(s)	Thirteen-digit (expanded) site specific EOD (1973-1982)	Miscellaneous Malignant Cancer	Active follow-up	Yes	Yes	1
Blank(s)	Blank(s)	Blank(s)	Two-digit site specific EOD (1973-1982)	Other Cause of Death	SF/Oakland only (originally inactive/now active)	Yes	Yes	1
Blank(s)	Blank(s)	Blank(s)	Two-digit site specific EOD (1973-1982)	Alive	Active follow-up	Yes	Yes	1
Blank(s)	Blank(s)	Blank(s)	Thirteen-digit (expanded) site specific EOD (1973-1982)	Atherosclerosis	Active follow-up	Yes	Yes	1
9	9	9	Ten-digit EOD (1988-2003)	Alive	Active follow-up	No	Yes	2
Blank(s)	Blank(s)	Blank(s)	Thirteen-digit (expanded) site specific EOD (1973-1982)	Stomach	Active follow-up	Yes	Yes	1
Blank(s)	Blank(s)	Blank(s)	Thirteen-digit (expanded) site specific EOD (1973-1982)	Alive	Active follow-up	Yes	Yes	1
Blank(s)	Blank(s)	Blank(s)	Two-digit non-specific EOD (1973-1982)	Lung and Bronchus	Active follow-up	No	Yes	1
Blank(s)	Blank(s)	Blank(s)	Two-digit non-specific EOD (1973-1982)	Alzheimers (ICD-9 and 10 only)	Active follow-up	Yes	Yes	1
Blank(s)	Blank(s)	Blank(s)	Four-digit EOD (1983-1987)	Alive	Active follow-up	No	Yes	2
Blank(s)	Blank(s)	Blank(s)	Thirteen-digit (expanded) site specific EOD (1973-1982)	Melanoma of the Skin	Active follow-up	Yes	Yes	1
Blank(s)	Blank(s)	Blank(s)	Four-digit EOD (1983-1987)	Miscellaneous Malignant Cancer	Active follow-up	No	Yes	1
Blank(s)	Blank(s)	Blank(s)	Thirteen-digit (expanded) site specific EOD (1973-1982)	Alive	Active follow-up	Yes	Yes	1
Blank(s)	Blank(s)	Blank(s)	Thirteen-digit (expanded) site specific EOD (1973-1982)	Chronic Obstructive Pulmonary Disease and Allied Cond	Active follow-up	Yes	Yes	1
Blank(s)	Blank(s)	Blank(s)	Two-digit site specific EOD (1973-1982)	Diseases of Heart	Active follow-up	Yes	Yes	1
Blank(s)	Blank(s)	Blank(s)	Two-digit site specific EOD (1973-1982)	Melanoma of the Skin	Active follow-up	Yes	Yes	1
Blank(s)	Blank(s)	Blank(s)	Thirteen-digit (expanded) site specific EOD (1973-1982)	Alive	Active follow-up	Yes	Yes	1
Blank(s)	Blank(s)	Blank(s)	Thirteen-digit (expanded) site specific EOD (1973-1982)	Alive	Active follow-up	Yes	Yes	1
Blank(s)	Blank(s)	Blank(s)	Two-digit site specific EOD (1973-1982)	Melanoma of the Skin	Active follow-up	Yes	Yes	1
Blank(s)	Blank(s)	Blank(s)	Two-digit site specific EOD (1973-1982)	Other Cause of Death	Active follow-up	Yes	Yes	1
Blank(s)	Blank(s)	Blank(s)	Thirteen-digit (expanded) site specific EOD (1973-1982)	Melanoma of the Skin	Active follow-up	Yes	Yes	1
Blank(s)	Blank(s)	Blank(s)	Thirteen-digit (expanded) site specific EOD (1973-1982)	Alive	Active follow-up	Yes	Yes	1
Blank(s)	Blank(s)	Blank(s)	Thirteen-digit (expanded) site specific EOD (1973-1982)	Acute Myeloid Leukemia	Active follow-up	No	Yes	1
Blank(s)	Blank(s)	Blank(s)	Thirteen-digit (expanded) site specific EOD (1973-1982)	Melanoma of the Skin	Active follow-up	Yes	Yes	1
Blank(s)	Blank(s)	Blank(s)	Thirteen-digit (expanded) site specific EOD (1973-1982)	Melanoma of the Skin	Active follow-up	Yes	Yes	1
9	9	9	Ten-digit EOD (1988-2003)	Alzheimers (ICD-9 and 10 only)	Active follow-up	No	Yes	2
Blank(s)	Blank(s)	Blank(s)	Thirteen-digit (expanded) site specific EOD (1973-1982)	Alive	Active follow-up	Yes	Yes	1
Blank(s)	Blank(s)	Blank(s)	Thirteen-digit (expanded) site specific EOD (1973-1982)	Alive	Active follow-up	Yes	Yes	1
Blank(s)	Blank(s)	Blank(s)	Blank(s)	Alive	Active follow-up	No	No	2
Blank(s)	Blank(s)	Blank(s)	Thirteen-digit (expanded) site specific EOD (1973-1982)	Alive	Active follow-up	Yes	Yes	1
Blank(s)	Blank(s)	Blank(s)	Thirteen-digit (expanded) site specific EOD (1973-1982)	Cerebrovascular Diseases	Active follow-up	Yes	Yes	1
Blank(s)	Blank(s)	Blank(s)	Thirteen-digit (expanded) site specific EOD (1973-1982)	Alive	Active follow-up	Yes	Yes	1
Blank(s)	Blank(s)	Blank(s)	Two-digit site specific EOD (1973-1982)	Accidents and Adverse Effects	SF/Oakland only (originally inactive/now active)	Yes	Yes	1
Blank(s)	Blank(s)	Blank(s)	Blank(s)	Alive	Active follow-up	No	Yes	2
Blank(s)	Blank(s)	Blank(s)	Two-digit site specific EOD (1973-1982)	Melanoma of the Skin	Active follow-up	Yes	Yes	1
Blank(s)	Blank(s)	Blank(s)	Four-digit EOD (1983-1987)	Melanoma of the Skin	Active follow-up	No	No	2
Blank(s)	Blank(s)	Blank(s)	Blank(s)	Melanoma of the Skin	Active follow-up	No	No	3
Blank(s)	Blank(s)	Blank(s)	Two-digit site specific EOD (1973-1982)	Diseases of Heart	SF/Oakland only (originally inactive/now active)	Yes	Yes	1
Blank(s)	Blank(s)	Blank(s)	Four-digit EOD (1983-1987)	Chronic Obstructive Pulmonary Disease and Allied Cond	Active follow-up	No	Yes	2
Blank(s)	Blank(s)	Blank(s)	Two-digit site specific EOD (1973-1982)	Alive	Active follow-up	Yes	Yes	1
Blank(s)	Blank(s)	Blank(s)	Two-digit site specific EOD (1973-1982)	Alive	SF/Oakland only (originally inactive/now active)	Yes	Yes	1
Blank(s)	Blank(s)	Blank(s)	Thirteen-digit (expanded) site specific EOD (1973-1982)	Chronic Myeloid Leukemia	Active follow-up	No	Yes	2
Blank(s)	Blank(s)	Blank(s)	Four-digit EOD (1983-1987)	Melanoma of the Skin	Active follow-up	No	Yes	2
Blank(s)	Blank(s)	Blank(s)	Thirteen-digit (expanded) site specific EOD (1973-1982)	Alive	Active follow-up	Yes	Yes	1
Blank(s)	Blank(s)	Blank(s)	Thirteen-digit (expanded) site specific EOD (1973-1982)	Diseases of Heart	Active follow-up	Yes	Yes	1
Blank(s)	Blank(s)	Blank(s)	Two-digit site specific EOD (1973-1982)	Alive	Active follow-up	Yes	Yes	1
Blank(s)	Blank(s)	Blank(s)	Thirteen-digit (expanded) site specific EOD (1973-1982)	Cerebrovascular Diseases	Active follow-up	Yes	Yes	1
Blank(s)	Blank(s)	Blank(s)	Thirteen-digit (expanded) site specific EOD (1973-1982)	Diseases of Heart	Active follow-up	No	Yes	1
Blank(s)	Blank(s)	Blank(s)	Thirteen-digit (expanded) site specific EOD (1973-1982)	Alive	Active follow-up	Yes	Yes	1
Blank(s)	Blank(s)	Blank(s)	Thirteen-digit (expanded) site specific EOD (1973-1982)	Lung and Bronchus	Active follow-up	No	Yes	2
9	9	Blank(s)	Ten-digit EOD (1988-2003)	Miscellaneous Malignant Cancer	Active follow-up	No	Yes	2
Blank(s)	Blank(s)	Blank(s)	Blank(s)	Alive	Active follow-up	Yes	Yes	2
Blank(s)	Blank(s)	Blank(s)	Thirteen-digit (expanded) site specific EOD (1973-1982)	Other Infectious and Parasitic Diseases including HIV	Active follow-up	Yes	Yes	1
Blank(s)	Blank(s)	Blank(s)	Thirteen-digit (expanded) site specific EOD (1973-1982)	Alive	Active follow-up	Yes	Yes	1
Blank(s)	Blank(s)	Blank(s)	Two-digit non-specific EOD (1973-1982)	Melanoma of the Skin	Active follow-up	Yes	Yes	1
Blank(s)	Blank(s)	Blank(s)	Two-digit non-specific EOD (1973-1982)	Other Cause of Death	SF/Oakland only (originally inactive/now active)	Yes	Yes	1
Blank(s)	Blank(s)	Blank(s)	Two-digit site specific EOD (1973-1982)	Melanoma of the Skin	Active follow-up	Yes	Yes	1
Blank(s)	Blank(s)	Blank(s)	Two-digit site specific EOD (1973-1982)	Chronic Obstructive Pulmonary Disease and Allied Cond	Active follow-up	Yes	Yes	1
9	9	Blank(s)	Ten-digit EOD (1988-2003)	Melanoma of the Skin	Active follow-up	No	Yes	2
Blank(s)	Blank(s)	Blank(s)	Thirteen-digit (expanded) site specific EOD (1973-1982)	Alive	Active follow-up	Yes	Yes	1
Blank(s)	Blank(s)	Blank(s)	Blank(s)	Alive	Active follow-up	No	Yes	3
Blank(s)	Blank(s)	Blank(s)	Blank(s)	Alive	Active follow-up	No	No	4
9	9	Blank(s)	Ten-digit EOD (1988-2003)	Diseases of Heart	Active follow-up	No	Yes	1
Blank(s)	Blank(s)	Blank(s)	Two-digit site specific EOD (1973-1982)	Alive	Active follow-up	Yes	Yes	1
Blank(s)	Blank(s)	Blank(s)	Two-digit site specific EOD (1973-1982)	Other Infectious and Parasitic Diseases including HIV	Active follow-up	Yes	Yes	1
Blank(s)	Blank(s)	Blank(s)	Thirteen-digit (expanded) site specific EOD (1973-1982)	Diseases of Heart	Active follow-up	Yes	Yes	1
Blank(s)	Blank(s)	Blank(s)	Blank(s)	Alive	Active follow-up	Yes	Yes	3
Blank(s)	Blank(s)	Blank(s)	Thirteen-digit (expanded) site specific EOD (1973-1982)	Pneumonia and Influenza	Active follow-up	Yes	Yes	1
Blank(s)	Blank(s)	Blank(s)	Thirteen-digit (expanded) site specific EOD (1973-1982)	Alive	Active follow-up	Yes	Yes	1
Blank(s)	Blank(s)	Blank(s)	Two-digit non-specific EOD (1973-1982)	State DC not available or state DC available but no COD	Active follow-up	Yes	Yes	1
Blank(s)	Blank(s)	Blank(s)	Four-digit EOD (1983-1987)	Cerebrovascular Diseases	Active follow-up	Yes	Yes	2
Blank(s)	Blank(s)	Blank(s)	Two-digit site specific EOD (1973-1982)	Urinary Bladder	Active follow-up	Yes	Yes	1
Blank(s)	Blank(s)	Blank(s)	Two-digit site specific EOD (1973-1982)	Melanoma of the Skin	SF/Oakland only (originally inactive/now active)	No	Yes	2
Blank(s)	Blank(s)	Blank(s)	Two-digit site specific EOD (1973-1982)	Melanoma of the Skin	Active follow-up	Yes	Yes	1
Blank(s)	Blank(s)	Blank(s)	Thirteen-digit (expanded) site specific EOD (1973-1982)	Cerebrovascular Diseases	Active follow-up	No	Yes	1
Blank(s)	Blank(s)	Blank(s)	Thirteen-digit (expanded) site specific EOD (1973-1982)	State DC not available or state DC available but no COD	Active follow-up	Yes	Yes	1
Blank(s)	Blank(s)	Blank(s)	Blank(s)	Alive	Active follow-up	No	Yes	3
Blank(s)	Blank(s)	Blank(s)	Four-digit EOD (1983-1987)	Tongue	Active follow-up	No	Yes	2
Blank(s)	Blank(s)	Blank(s)	Thirteen-digit (expanded) site specific EOD (1973-1982)	Chronic Obstructive Pulmonary Disease and Allied Cond	Active follow-up	Yes	Yes	1
Blank(s)	Blank(s)	Blank(s)	Thirteen-digit (expanded) site specific EOD (1973-1982)	Cerebrovascular Diseases	Active follow-up	Yes	Yes	1
Blank(s)	Blank(s)	Blank(s)	Thirteen-digit (expanded) site specific EOD (1973-1982)	Melanoma of the Skin	Active follow-up	Yes	Yes	1
Blank(s)	Blank(s)	Blank(s)	Blank(s)	Melanoma of the Skin	Active follow-up	No	No	2
Blank(s)	Blank(s)	Blank(s)	Thirteen-digit (expanded) site specific EOD (1973-1982)	Alzheimers (ICD-9 and 10 only)	Active follow-up	Yes	Yes	1
Blank(s)	Blank(s)	Blank(s)	Thirteen-digit (expanded) site specific EOD (1973-1982)	Melanoma of the Skin	Active follow-up	Yes	Yes	1
9	9	Blank(s)	Ten-digit EOD (1988-2003)	Chronic Obstructive Pulmonary Disease and Allied Cond	Active follow-up	No	Yes	2
Blank(s)	Blank(s)	Blank(s)	Four-digit EOD (1983-1987)	Diseases of Heart	Active follow-up	Yes	Yes	2
9	9	Blank(s)	Ten-digit EOD (1988-2003)	Diseases of Heart	Active follow-up	No	No	3
9	9	Blank(s)	Ten-digit EOD (1988-2003)	Melanoma of the Skin	Active follow-up	No	Yes	2
Blank(s)	Blank(s)	Blank(s)	Thirteen-digit (expanded) site specific EOD (1973-1982)	Melanoma of the Skin	Active follow-up	Yes	Yes	1
Blank(s)	Blank(s)	Blank(s)	Thirteen-digit (expanded) site specific EOD (1973-1982)	Melanoma of the Skin	Active follow-up	Yes	Yes	1
Blank(s)	Blank(s)	Blank(s)	Two-digit site specific EOD (1973-1982)	State DC not available or state DC available but no COD	Active follow-up	Yes	Yes	1
Blank(s)	Blank(s)	Blank(s)	Two-digit non-specific EOD (1973-1982)	Cerebrovascular Diseases	Active follow-up	Yes	Yes	1
Blank(s)	Blank(s)	Blank(s)	Thirteen-digit (expanded) site specific EOD (1973-1982)	Brain and Other Nervous System	Active follow-up	Yes	Yes	1
Blank(s)	Blank(s)	Blank(s)	Thirteen-digit (expanded) site specific EOD (1973-1982)	Diseases of Heart	Active follow-up	Yes	Yes	1
Blank(s)	Blank(s)	Blank(s)	Thirteen-digit (expanded) site specific EOD (1973-1982)	Alive	Active follow-up	Yes	Yes	1
Blank(s)	Blank(s)	Blank(s)	Two-digit site specific EOD (1973-1982)	Other Cause of Death	Active follow-up	Yes	Yes	1
Blank(s)	Blank(s)	Blank(s)	Two-digit site specific EOD (1973-1982)	Diseases of Heart	Active follow-up	Yes	Yes	1
Blank(s)	Blank(s)	Blank(s)	Two-digit site specific EOD (1973-1982)	Alive	Active follow-up	Yes	Yes	1
Blank(s)	Blank(s)	Blank(s)	Two-digit non-specific EOD (1973-1982)	Alive	Active follow-up	Yes	Yes	1
Blank(s)	Blank(s)	Blank(s)	Thirteen-digit (expanded) site specific EOD (1973-1982)	Diseases of Heart	Active follow-up	No	Yes	2
Blank(s)	Blank(s)	Blank(s)	Two-digit site specific EOD (1973-1982)	Melanoma of the Skin	Active follow-up	Yes	Yes	1
9	9	Blank(s)	Ten-digit EOD (1988-2003)	Melanoma of the Skin	Active follow-up	No	Yes	2
Blank(s)	Blank(s)	Blank(s)	Thirteen-digit (expanded) site specific EOD (1973-1982)	Nephritis, Nephrotic Syndrome and Nephrosis	Active follow-up	No	Yes	2
Blank(s)	Blank(s)	Blank(s)	Two-digit site specific EOD (1973-1982)	Prostate	Active follow-up	No	Yes	2
Blank(s)	Blank(s)	Blank(s)	Thirteen-digit (expanded) site specific EOD (1973-1982)	Melanoma of the Skin	Active follow-up	Yes	Yes	1
Blank(s)	Blank(s)	Blank(s)	Thirteen-digit (expanded) site specific EOD (1973-1982)	Melanoma of the Skin	Active follow-up	Yes	Yes	1
Blank(s)	Blank(s)	Blank(s)	Thirteen-digit (expanded) site specific EOD (1973-1982)	Alive	Active follow-up	Yes	Yes	1
Blank(s)	Blank(s)	Blank(s)	Two-digit site specific EOD (1973-1982)	Alzheimers (ICD-9 and 10 only)	SF/Oakland only (originally inactive/now active)	Yes	Yes	1
9	9	Blank(s)	Ten-digit EOD (1988-2003)	Diseases of Heart	Active follow-up	No	Yes	2
Blank(s)	Blank(s)	Blank(s)	Two-digit site specific EOD (1973-1982)	Gum and Other Mouth	SF/Oakland only (originally inactive/now active)	No	Yes	2
Blank(s)	Blank(s)	Blank(s)	Blank(s)	Alive	Active follow-up	No	Yes	2
Blank(s)	Blank(s)	Blank(s)	Thirteen-digit (expanded) site specific EOD (1973-1982)	Alive	Active follow-up	Yes	Yes	1
Blank(s)	Blank(s)	Blank(s)	Thirteen-digit (expanded) site specific EOD (1973-1982)	Diseases of Heart	Active follow-up	Yes	Yes	1
Blank(s)	Blank(s)	Blank(s)	Thirteen-digit (expanded) site specific EOD (1973-1982)	Accidents and Adverse Effects	Active follow-up	Yes	Yes	1
Blank(s)	Blank(s)	Blank(s)	Four-digit EOD (1983-1987)	Diseases of Heart	Active follow-up	No	Yes	1
Blank(s)	Blank(s)	Blank(s)	Two-digit site specific EOD (1973-1982)	Other Cause of Death	Active follow-up	No	Yes	1
Blank(s)	Blank(s)	Blank(s)	Thirteen-digit (expanded) site specific EOD (1973-1982)	Alive	Active follow-up	Yes	Yes	1
Blank(s)	Blank(s)	Blank(s)	Two-digit site specific EOD (1973-1982)	Alive	Active follow-up	Yes	Yes	1
Blank(s)	Blank(s)	Blank(s)	Two-digit site specific EOD (1973-1982)	Diabetes Mellitus	Active follow-up	Yes	Yes	1
Blank(s)	Blank(s)	Blank(s)	Thirteen-digit (expanded) site specific EOD (1973-1982)	Cerebrovascular Diseases	Active follow-up	No	Yes	1
Blank(s)	Blank(s)	Blank(s)	Thirteen-digit (expanded) site specific EOD (1973-1982)	Melanoma of the Skin	Active follow-up	Yes	Yes	1
Blank(s)	Blank(s)	Blank(s)	Two-digit site specific EOD (1973-1982)	Melanoma of the Skin	SF/Oakland only (originally inactive/now active)	Yes	Yes	1
Blank(s)	Blank(s)	Blank(s)	Thirteen-digit (expanded) site specific EOD (1973-1982)	Alive	Active follow-up	Yes	Yes	1
Blank(s)	Blank(s)	Blank(s)	Thirteen-digit (expanded) site specific EOD (1973-1982)	Diseases of Heart	Active follow-up	Yes	Yes	1
Blank(s)	Blank(s)	Blank(s)	Thirteen-digit (expanded) site specific EOD (1973-1982)	Alive	Active follow-up	Yes	Yes	1
Blank(s)	Blank(s)	Blank(s)	Thirteen-digit (expanded) site specific EOD (1973-1982)	Alive	Active follow-up	Yes	Yes	1
Blank(s)	Blank(s)	Blank(s)	Thirteen-digit (expanded) site specific EOD (1973-1982)	Cerebrovascular Diseases	Active follow-up	Yes	Yes	1
Blank(s)	Blank(s)	Blank(s)	Thirteen-digit (expanded) site specific EOD (1973-1982)	Alive	Active follow-up	Yes	Yes	1
Blank(s)	Blank(s)	Blank(s)	Two-digit site specific EOD (1973-1982)	Aortic Aneurysm and Dissection	SF/Oakland only (originally inactive/now active)	Yes	Yes	1
Blank(s)	Blank(s)	Blank(s)	Thirteen-digit (expanded) site specific EOD (1973-1982)	Cerebrovascular Diseases	Active follow-up	No	Yes	1
Blank(s)	Blank(s)	Blank(s)	Blank(s)	Alive	Active follow-up	No	Yes	2
Blank(s)	Blank(s)	Blank(s)	Blank(s)	Alive	Active follow-up	No	Yes	3
Blank(s)	Blank(s)	Blank(s)	Two-digit site specific EOD (1973-1982)	Alive	SF/Oakland only (originally inactive/now active)	Yes	Yes	1
Blank(s)	Blank(s)	Blank(s)	Two-digit site specific EOD (1973-1982)	Alive	SF/Oakland only (originally inactive/now active)	Yes	Yes	1
Blank(s)	Blank(s)	Blank(s)	Two-digit site specific EOD (1973-1982)	Alive	SF/Oakland only (originally inactive/now active)	Yes	Yes	1
Blank(s)	Blank(s)	Blank(s)	Two-digit site specific EOD (1973-1982)	Melanoma of the Skin	SF/Oakland only (originally inactive/now active)	Yes	Yes	1
Blank(s)	Blank(s)	Blank(s)	Two-digit site specific EOD (1973-1982)	Melanoma of the Skin	SF/Oakland only (originally inactive/now active)	Yes	Yes	1
Blank(s)	Blank(s)	Blank(s)	Thirteen-digit (expanded) site specific EOD (1973-1982)	Diseases of Heart	Active follow-up	No	Yes	2
Blank(s)	Blank(s)	Blank(s)	Thirteen-digit (expanded) site specific EOD (1973-1982)	Alive	Active follow-up	Yes	Yes	1
9	9	9	Ten-digit EOD (1988-2003)	Nephritis, Nephrotic Syndrome and Nephrosis	Active follow-up	No	Yes	2
Blank(s)	Blank(s)	Blank(s)	Two-digit non-specific EOD (1973-1982)	Other Diseases of Arteries, Arterioles, Capillaries	Active follow-up	Yes	Yes	1
Blank(s)	Blank(s)	Blank(s)	Thirteen-digit (expanded) site specific EOD (1973-1982)	Accidents and Adverse Effects	Active follow-up	Yes	Yes	1
Blank(s)	Blank(s)	Blank(s)	Thirteen-digit (expanded) site specific EOD (1973-1982)	Cerebrovascular Diseases	Active follow-up	No	Yes	1
Blank(s)	Blank(s)	Blank(s)	Two-digit site specific EOD (1973-1982)	Alive	Active follow-up	Yes	Yes	1
Blank(s)	Blank(s)	Blank(s)	Two-digit site specific EOD (1973-1982)	Alive	Active follow-up	Yes	Yes	1
Blank(s)	Blank(s)	Blank(s)	Thirteen-digit (expanded) site specific EOD (1973-1982)	Alive	Active follow-up	Yes	Yes	1
Blank(s)	Blank(s)	Blank(s)	Thirteen-digit (expanded) site specific EOD (1973-1982)	Alive	Active follow-up	Yes	Yes	1
Blank(s)	Blank(s)	Blank(s)	Two-digit site specific EOD (1973-1982)	Nephritis, Nephrotic Syndrome and Nephrosis	SF/Oakland only (originally inactive/now active)	Yes	Yes	1
Blank(s)	Blank(s)	Blank(s)	Thirteen-digit (expanded) site specific EOD (1973-1982)	Diseases of Heart	Active follow-up	Yes	Yes	1
Blank(s)	Blank(s)	Blank(s)	Thirteen-digit (expanded) site specific EOD (1973-1982)	Chronic Liver Disease and Cirrhosis	Active follow-up	Yes	Yes	1
Blank(s)	Blank(s)	Blank(s)	Thirteen-digit (expanded) site specific EOD (1973-1982)	Melanoma of the Skin	Active follow-up	Yes	Yes	1
Blank(s)	Blank(s)	Blank(s)	Thirteen-digit (expanded) site specific EOD (1973-1982)	Alive	Active follow-up	Yes	Yes	1
Blank(s)	Blank(s)	Blank(s)	Thirteen-digit (expanded) site specific EOD (1973-1982)	Other Cause of Death	Active follow-up	Yes	Yes	1
Blank(s)	Blank(s)	Blank(s)	Thirteen-digit (expanded) site specific EOD (1973-1982)	Melanoma of the Skin	Active follow-up	No	Yes	1
Blank(s)	Blank(s)	Blank(s)	Thirteen-digit (expanded) site specific EOD (1973-1982)	Alive	Active follow-up	Yes	Yes	1
Blank(s)	Blank(s)	Blank(s)	Thirteen-digit (expanded) site specific EOD (1973-1982)	State DC not available or state DC available but no COD	Active follow-up	Yes	Yes	1
9	9	Blank(s)	Ten-digit EOD (1988-2003)	Alive	Active follow-up	No	Yes	1
Blank(s)	Blank(s)	Blank(s)	Thirteen-digit (expanded) site specific EOD (1973-1982)	Alive	Active follow-up	Yes	Yes	1
Blank(s)	Blank(s)	Blank(s)	Thirteen-digit (expanded) site specific EOD (1973-1982)	Suicide and Self-Inflicted Injury	Active follow-up	Yes	Yes	1
Blank(s)	Blank(s)	Blank(s)	Two-digit site specific EOD (1973-1982)	Alive	Active follow-up	Yes	Yes	1
9	9	Blank(s)	Ten-digit EOD (1988-2003)	Melanoma of the Skin	Active follow-up	No	Yes	2
Blank(s)	Blank(s)	Blank(s)	Ten-digit EOD (1988-2003)	Acute Myeloid Leukemia	Active follow-up	No	Yes	1
Blank(s)	Blank(s)	Blank(s)	Thirteen-digit (expanded) site specific EOD (1973-1982)	Accidents and Adverse Effects	Active follow-up	Yes	Yes	1
9	9	Blank(s)	Ten-digit EOD (1988-2003)	Diseases of Heart	Active follow-up	No	Yes	2
Blank(s)	Blank(s)	Blank(s)	Two-digit site specific EOD (1973-1982)	Kidney and Renal Pelvis	Active follow-up	Yes	Yes	1
Blank(s)	Blank(s)	Blank(s)	Thirteen-digit (expanded) site specific EOD (1973-1982)	Melanoma of the Skin	Active follow-up	Yes	Yes	1
Blank(s)	Blank(s)	Blank(s)	Two-digit site specific EOD (1973-1982)	Lung and Bronchus	SF/Oakland only (originally inactive/now active)	Yes	Yes	1
Blank(s)	Blank(s)	Blank(s)	Two-digit site specific EOD (1973-1982)	Other Cause of Death	SF/Oakland only (originally inactive/now active)	Yes	Yes	1
Blank(s)	Blank(s)	Blank(s)	Two-digit site specific EOD (1973-1982)	Melanoma of the Skin	Active follow-up	Yes	Yes	1
Blank(s)	Blank(s)	Blank(s)	Thirteen-digit (expanded) site specific EOD (1973-1982)	Alive	Active follow-up	Yes	Yes	1
Blank(s)	Blank(s)	Blank(s)	Two-digit site specific EOD (1973-1982)	Diseases of Heart	SF/Oakland only (originally inactive/now active)	Yes	Yes	1
Blank(s)	Blank(s)	Blank(s)	Two-digit site specific EOD (1973-1982)	Colon excluding Rectum	SF/Oakland only (originally inactive/now active)	No	Yes	2
Blank(s)	Blank(s)	Blank(s)	Thirteen-digit (expanded) site specific EOD (1973-1982)	Melanoma of the Skin	Active follow-up	Yes	Yes	1
Blank(s)	Blank(s)	Blank(s)	Two-digit site specific EOD (1973-1982)	Alive	Active follow-up	Yes	Yes	1
Blank(s)	Blank(s)	Blank(s)	Two-digit site specific EOD (1973-1982)	Other Cause of Death	SF/Oakland only (originally inactive/now active)	Yes	Yes	1
Blank(s)	Blank(s)	Blank(s)	Two-digit site specific EOD (1973-1982)	Homicide and Legal Intervention	Active follow-up	Yes	Yes	1
Blank(s)	Blank(s)	Blank(s)	Two-digit site specific EOD (1973-1982)	Diseases of Heart	Active follow-up	Yes	Yes	1
Blank(s)	Blank(s)	Blank(s)	Four-digit EOD (1983-1987)	Diseases of Heart	Active follow-up	No	Yes	2
Blank(s)	Blank(s)	Blank(s)	Two-digit site specific EOD (1973-1982)	Miscellaneous Malignant Cancer	Active follow-up	Yes	Yes	1
Blank(s)	Blank(s)	Blank(s)	Thirteen-digit (expanded) site specific EOD (1973-1982)	Diseases of Heart	Active follow-up	No	Yes	2
Blank(s)	Blank(s)	Blank(s)	Thirteen-digit (expanded) site specific EOD (1973-1982)	Cerebrovascular Diseases	Active follow-up	No	Yes	2
Blank(s)	Blank(s)	Blank(s)	Two-digit non-specific EOD (1973-1982)	Melanoma of the Skin	Active follow-up	Yes	Yes	1
Blank(s)	Blank(s)	Blank(s)	Thirteen-digit (expanded) site specific EOD (1973-1982)	Melanoma of the Skin	Active follow-up	Yes	Yes	1
Blank(s)	Blank(s)	Blank(s)	Thirteen-digit (expanded) site specific EOD (1973-1982)	Liver	Active follow-up	Yes	Yes	1
Blank(s)	Blank(s)	Blank(s)	Thirteen-digit (expanded) site specific EOD (1973-1982)	Diseases of Heart	Active follow-up	Yes	Yes	1
Blank(s)	Blank(s)	Blank(s)	Two-digit site specific EOD (1973-1982)	Alive	Active follow-up	Yes	Yes	1
Blank(s)	Blank(s)	Blank(s)	Two-digit non-specific EOD (1973-1982)	Melanoma of the Skin	Active follow-up	Yes	Yes	1
Blank(s)	Blank(s)	Blank(s)	Thirteen-digit (expanded) site specific EOD (1973-1982)	Melanoma of the Skin	Active follow-up	Yes	Yes	1
Blank(s)	Blank(s)	Blank(s)	Thirteen-digit (expanded) site specific EOD (1973-1982)	Diseases of Heart	Active follow-up	Yes	Yes	1
Blank(s)	Blank(s)	Blank(s)	Thirteen-digit (expanded) site specific EOD (1973-1982)	Diseases of Heart	Active follow-up	Yes	Yes	1
Blank(s)	Blank(s)	Blank(s)	Thirteen-digit (expanded) site specific EOD (1973-1982)	Diseases of Heart	Active follow-up	Yes	Yes	1
Blank(s)	Blank(s)	Blank(s)	Thirteen-digit (expanded) site specific EOD (1973-1982)	Melanoma of the Skin	Active follow-up	Yes	Yes	1
Blank(s)	Blank(s)	Blank(s)	Thirteen-digit (expanded) site specific EOD (1973-1982)	Alive	Active follow-up	Yes	Yes	1
Blank(s)	Blank(s)	Blank(s)	Thirteen-digit (expanded) site specific EOD (1973-1982)	Melanoma of the Skin	Active follow-up	Yes	Yes	1
Blank(s)	Blank(s)	Blank(s)	Thirteen-digit (expanded) site specific EOD (1973-1982)	Alive	Active follow-up	Yes	Yes	1
Blank(s)	Blank(s)	Blank(s)	Two-digit site specific EOD (1973-1982)	Diseases of Heart	SF/Oakland only (originally inactive/now active)	Yes	Yes	1
Blank(s)	Blank(s)	Blank(s)	Thirteen-digit (expanded) site specific EOD (1973-1982)	Melanoma of the Skin	Active follow-up	Yes	Yes	1
Blank(s)	Blank(s)	Blank(s)	Two-digit site specific EOD (1973-1982)	Melanoma of the Skin	Active follow-up	Yes	Yes	1
Blank(s)	Blank(s)	Blank(s)	Thirteen-digit (expanded) site specific EOD (1973-1982)	Alive	Active follow-up	Yes	Yes	1
Blank(s)	Blank(s)	Blank(s)	Thirteen-digit (expanded) site specific EOD (1973-1982)	Alive	Active follow-up	Yes	Yes	1
Blank(s)	Blank(s)	Blank(s)	Thirteen-digit (expanded) site specific EOD (1973-1982)	Diseases of Heart	Active follow-up	Yes	Yes	1
Blank(s)	Blank(s)	Blank(s)	Two-digit site specific EOD (1973-1982)	Nephritis, Nephrotic Syndrome and Nephrosis	Active follow-up	Yes	Yes	1
Blank(s)	Blank(s)	Blank(s)	Two-digit site specific EOD (1973-1982)	Other Cause of Death	Active follow-up	Yes	Yes	1
Blank(s)	Blank(s)	Blank(s)	Thirteen-digit (expanded) site specific EOD (1973-1982)	Chronic Obstructive Pulmonary Disease and Allied Cond	Active follow-up	Yes	Yes	1
Blank(s)	Blank(s)	Blank(s)	Ten-digit EOD (1988-2003)	Diseases of Heart	Active follow-up	No	Yes	1
Blank(s)	Blank(s)	Blank(s)	Two-digit site specific EOD (1973-1982)	Cerebrovascular Diseases	Active follow-up	Yes	Yes	1
Blank(s)	Blank(s)	Blank(s)	Thirteen-digit (expanded) site specific EOD (1973-1982)	Alive	Active follow-up	Yes	Yes	1
Blank(s)	Blank(s)	Blank(s)	Four-digit EOD (1983-1987)	Chronic Obstructive Pulmonary Disease and Allied Cond	Active follow-up	No	Yes	1
Blank(s)	Blank(s)	Blank(s)	Thirteen-digit (expanded) site specific EOD (1973-1982)	Melanoma of the Skin	Active follow-up	Yes	Yes	1
Blank(s)	Blank(s)	Blank(s)	Two-digit non-specific EOD (1973-1982)	Brain and Other Nervous System	Active follow-up	Yes	Yes	1
Blank(s)	Blank(s)	Blank(s)	Two-digit site specific EOD (1973-1982)	Alive	Active follow-up	Yes	Yes	1
Blank(s)	Blank(s)	Blank(s)	Thirteen-digit (expanded) site specific EOD (1973-1982)	Prostate	Active follow-up	Yes	Yes	1
Blank(s)	Blank(s)	Blank(s)	Thirteen-digit (expanded) site specific EOD (1973-1982)	Diseases of Heart	Active follow-up	Yes	Yes	1
Blank(s)	Blank(s)	Blank(s)	Thirteen-digit (expanded) site specific EOD (1973-1982)	Melanoma of the Skin	Active follow-up	Yes	Yes	1
Blank(s)	Blank(s)	Blank(s)	Thirteen-digit (expanded) site specific EOD (1973-1982)	Melanoma of the Skin	Active follow-up	Yes	Yes	1
Blank(s)	Blank(s)	Blank(s)	Thirteen-digit (expanded) site specific EOD (1973-1982)	Alive	Active follow-up	Yes	Yes	1
Blank(s)	Blank(s)	Blank(s)	Two-digit non-specific EOD (1973-1982)	Diseases of Heart	Active follow-up	Yes	Yes	1
Blank(s)	Blank(s)	Blank(s)	Two-digit non-specific EOD (1973-1982)	Cerebrovascular Diseases	Active follow-up	Yes	Yes	1
9	9	Blank(s)	Ten-digit EOD (1988-2003)	Cerebrovascular Diseases	Active follow-up	No	No	2
Blank(s)	Blank(s)	Blank(s)	Two-digit site specific EOD (1973-1982)	Diseases of Heart	Active follow-up	Yes	Yes	1
Blank(s)	Blank(s)	Blank(s)	Two-digit site specific EOD (1973-1982)	Other Cause of Death	Active follow-up	Yes	Yes	1
Blank(s)	Blank(s)	Blank(s)	Thirteen-digit (expanded) site specific EOD (1973-1982)	Alive	Active follow-up	Yes	Yes	1
Blank(s)	Blank(s)	Blank(s)	Thirteen-digit (expanded) site specific EOD (1973-1982)	Melanoma of the Skin	Active follow-up	Yes	Yes	1
Blank(s)	Blank(s)	Blank(s)	Thirteen-digit (expanded) site specific EOD (1973-1982)	Alive	Active follow-up	Yes	Yes	1
Blank(s)	Blank(s)	Blank(s)	Blank(s)	Cerebrovascular Diseases	Active follow-up	No	Yes	2
9	9	9	Ten-digit EOD (1988-2003)	Other Cause of Death	Active follow-up	No	Yes	2
Blank(s)	Blank(s)	Blank(s)	Ten-digit EOD (1988-2003)	Prostate	Active follow-up	No	No	3
Blank(s)	Blank(s)	Blank(s)	Thirteen-digit (expanded) site specific EOD (1973-1982)	Alive	Active follow-up	Yes	Yes	1
Blank(s)	Blank(s)	Blank(s)	Thirteen-digit (expanded) site specific EOD (1973-1982)	Other Infectious and Parasitic Diseases including HIV	Active follow-up	No	Yes	2
Blank(s)	Blank(s)	Blank(s)	Thirteen-digit (expanded) site specific EOD (1973-1982)	Diseases of Heart	Active follow-up	Yes	Yes	1
Blank(s)	Blank(s)	Blank(s)	Four-digit EOD (1983-1987)	Cerebrovascular Diseases	Active follow-up	No	Yes	3
Blank(s)	Blank(s)	Blank(s)	Thirteen-digit (expanded) site specific EOD (1973-1982)	Melanoma of the Skin	Active follow-up	Yes	Yes	1
Blank(s)	Blank(s)	Blank(s)	Thirteen-digit (expanded) site specific EOD (1973-1982)	Alive	Active follow-up	Yes	Yes	1
Blank(s)	Blank(s)	Blank(s)	Thirteen-digit (expanded) site specific EOD (1973-1982)	Cerebrovascular Diseases	Active follow-up	Yes	Yes	1
Blank(s)	Blank(s)	Blank(s)	Thirteen-digit (expanded) site specific EOD (1973-1982)	Alzheimers (ICD-9 and 10 only)	Active follow-up	Yes	Yes	1
Blank(s)	Blank(s)	Blank(s)	Thirteen-digit (expanded) site specific EOD (1973-1982)	Alive	Active follow-up	Yes	Yes	1
Blank(s)	Blank(s)	Blank(s)	Two-digit site specific EOD (1973-1982)	Alive	Active follow-up	Yes	Yes	1
Blank(s)	Blank(s)	Blank(s)	Thirteen-digit (expanded) site specific EOD (1973-1982)	Breast	Active follow-up	No	Yes	1
Blank(s)	Blank(s)	Blank(s)	Two-digit site specific EOD (1973-1982)	Alive	Active follow-up	Yes	Yes	1
Blank(s)	Blank(s)	Blank(s)	Four-digit EOD (1983-1987)	Diseases of Heart	Active follow-up	No	Yes	1
Blank(s)	Blank(s)	Blank(s)	Thirteen-digit (expanded) site specific EOD (1973-1982)	Cerebrovascular Diseases	Active follow-up	No	Yes	1
Blank(s)	Blank(s)	Blank(s)	Thirteen-digit (expanded) site specific EOD (1973-1982)	Melanoma of the Skin	Active follow-up	Yes	Yes	1
Blank(s)	Blank(s)	Blank(s)	Two-digit non-specific EOD (1973-1982)	Diseases of Heart	Active follow-up	Yes	Yes	1
Blank(s)	Blank(s)	Blank(s)	Thirteen-digit (expanded) site specific EOD (1973-1982)	Alive	Active follow-up	Yes	Yes	1
Blank(s)	Blank(s)	Blank(s)	Thirteen-digit (expanded) site specific EOD (1973-1982)	Diabetes Mellitus	Active follow-up	Yes	Yes	1
9	9	9	Ten-digit EOD (1988-2003)	Diabetes Mellitus	Active follow-up	No	No	4
9	9	9	Ten-digit EOD (1988-2003)	Diabetes Mellitus	Active follow-up	No	No	5
Blank(s)	Blank(s)	Blank(s)	Blank(s)	Diabetes Mellitus	Active follow-up	No	No	6
Blank(s)	Blank(s)	Blank(s)	Thirteen-digit (expanded) site specific EOD (1973-1982)	Alive	Active follow-up	Yes	Yes	1
9	9	9	Ten-digit EOD (1988-2003)	Diseases of Heart	Active follow-up	No	Yes	4
Blank(s)	Blank(s)	Blank(s)	Thirteen-digit (expanded) site specific EOD (1973-1982)	Accidents and Adverse Effects	Active follow-up	Yes	Yes	1
Blank(s)	Blank(s)	Blank(s)	Four-digit EOD (1983-1987)	Diseases of Heart	Active follow-up	No	Yes	1
9	9	9	Ten-digit EOD (1988-2003)	Diseases of Heart	Active follow-up	No	No	2
Blank(s)	Blank(s)	Blank(s)	Thirteen-digit (expanded) site specific EOD (1973-1982)	Miscellaneous Malignant Cancer	Active follow-up	Yes	Yes	1
Blank(s)	Blank(s)	Blank(s)	Thirteen-digit (expanded) site specific EOD (1973-1982)	Alive	Active follow-up	No	Yes	1
Blank(s)	Blank(s)	Blank(s)	Blank(s)	Alive	Active follow-up	No	No	4
Blank(s)	Blank(s)	Blank(s)	Thirteen-digit (expanded) site specific EOD (1973-1982)	Soft Tissue including Heart	Active follow-up	Yes	Yes	1
Blank(s)	Blank(s)	Blank(s)	Two-digit non-specific EOD (1973-1982)	State DC not available or state DC available but no COD	Active follow-up	Yes	Yes	1
Blank(s)	Blank(s)	Blank(s)	Thirteen-digit (expanded) site specific EOD (1973-1982)	Alive	Active follow-up	Yes	Yes	1
Blank(s)	Blank(s)	Blank(s)	Two-digit site specific EOD (1973-1982)	Prostate	SF/Oakland only (originally inactive/now active)	No	Yes	1
Blank(s)	Blank(s)	Blank(s)	Two-digit site specific EOD (1973-1982)	Other Cause of Death	SF/Oakland only (originally inactive/now active)	Yes	Yes	1
Blank(s)	Blank(s)	Blank(s)	Thirteen-digit (expanded) site specific EOD (1973-1982)	Diseases of Heart	Active follow-up	Yes	Yes	1
Blank(s)	Blank(s)	Blank(s)	Blank(s)	Diseases of Heart	Active follow-up	No	No	3
Blank(s)	Blank(s)	Blank(s)	Blank(s)	Diseases of Heart	Active follow-up	No	No	4
Blank(s)	Blank(s)	Blank(s)	Thirteen-digit (expanded) site specific EOD (1973-1982)	Pneumonia and Influenza	Active follow-up	Yes	Yes	1
Blank(s)	Blank(s)	Blank(s)	Thirteen-digit (expanded) site specific EOD (1973-1982)	Diseases of Heart	Active follow-up	Yes	Yes	1
Blank(s)	Blank(s)	Blank(s)	Thirteen-digit (expanded) site specific EOD (1973-1982)	Diseases of Heart	Active follow-up	Yes	Yes	1
9	9	Blank(s)	Ten-digit EOD (1988-2003)	Melanoma of the Skin	Active follow-up	No	Yes	2
Blank(s)	Blank(s)	Blank(s)	Thirteen-digit (expanded) site specific EOD (1973-1982)	Alive	Active follow-up	Yes	Yes	1
Blank(s)	Blank(s)	Blank(s)	Thirteen-digit (expanded) site specific EOD (1973-1982)	Diseases of Heart	Active follow-up	Yes	Yes	1
Blank(s)	Blank(s)	Blank(s)	Thirteen-digit (expanded) site specific EOD (1973-1982)	Diseases of Heart	Active follow-up	Yes	Yes	1
Blank(s)	Blank(s)	Blank(s)	Thirteen-digit (expanded) site specific EOD (1973-1982)	Alive	Active follow-up	No	Yes	2
Blank(s)	Blank(s)	Blank(s)	Thirteen-digit (expanded) site specific EOD (1973-1982)	Alive	Active follow-up	Yes	Yes	1
9	9	9	Ten-digit EOD (1988-2003)	Other Cause of Death	Active follow-up	No	Yes	2
Blank(s)	Blank(s)	Blank(s)	Thirteen-digit (expanded) site specific EOD (1973-1982)	Melanoma of the Skin	Active follow-up	Yes	Yes	1
Blank(s)	Blank(s)	Blank(s)	Four-digit EOD (1983-1987)	Diseases of Heart	Active follow-up	No	Yes	1
Blank(s)	Blank(s)	Blank(s)	Thirteen-digit (expanded) site specific EOD (1973-1982)	Diseases of Heart	Active follow-up	Yes	Yes	1
Blank(s)	Blank(s)	Blank(s)	Thirteen-digit (expanded) site specific EOD (1973-1982)	Melanoma of the Skin	Active follow-up	Yes	Yes	1
Blank(s)	Blank(s)	Blank(s)	Four-digit EOD (1983-1987)	Melanoma of the Skin	Active follow-up	No	Yes	2
Blank(s)	Blank(s)	Blank(s)	Thirteen-digit (expanded) site specific EOD (1973-1982)	Cerebrovascular Diseases	Active follow-up	Yes	Yes	1
Blank(s)	Blank(s)	Blank(s)	Thirteen-digit (expanded) site specific EOD (1973-1982)	Diseases of Heart	Active follow-up	No	Yes	2
9	9	9	Ten-digit EOD (1988-2003)	Peritoneum, Omentum and Mesentery	Active follow-up	No	Yes	1
Blank(s)	Blank(s)	Blank(s)	Ten-digit EOD (1988-2003)	Prostate	Active follow-up	No	Yes	2
Blank(s)	Blank(s)	Blank(s)	Thirteen-digit (expanded) site specific EOD (1973-1982)	Diseases of Heart	Active follow-up	No	Yes	1
Blank(s)	Blank(s)	Blank(s)	Thirteen-digit (expanded) site specific EOD (1973-1982)	Diseases of Heart	Active follow-up	No	Yes	1
Blank(s)	Blank(s)	Blank(s)	Thirteen-digit (expanded) site specific EOD (1973-1982)	Alive	Active follow-up	Yes	Yes	1
9	9	Blank(s)	Ten-digit EOD (1988-2003)	Melanoma of the Skin	Active follow-up	No	Yes	2
Blank(s)	Blank(s)	Blank(s)	Blank(s)	Melanoma of the Skin	Active follow-up	No	No	3
Blank(s)	Blank(s)	Blank(s)	Four-digit EOD (1983-1987)	Stomach and Duodenal Ulcers	Active follow-up	No	Yes	1
Blank(s)	Blank(s)	Blank(s)	Ten-digit EOD (1988-2003)	Melanoma of the Skin	Active follow-up	No	Yes	2
Blank(s)	Blank(s)	Blank(s)	Two-digit site specific EOD (1973-1982)	Melanoma of the Skin	SF/Oakland only (originally inactive/now active)	No	Yes	1
Blank(s)	Blank(s)	Blank(s)	Two-digit non-specific EOD (1973-1982)	Pneumonia and Influenza	Active follow-up	Yes	Yes	1
Blank(s)	Blank(s)	Blank(s)	Two-digit non-specific EOD (1973-1982)	Melanoma of the Skin	Active follow-up	Yes	Yes	1
Blank(s)	Blank(s)	Blank(s)	Thirteen-digit (expanded) site specific EOD (1973-1982)	Other Cause of Death	Active follow-up	Yes	Yes	1
Blank(s)	Blank(s)	Blank(s)	Four-digit EOD (1983-1987)	Melanoma of the Skin	Active follow-up	No	Yes	3
Blank(s)	Blank(s)	Blank(s)	Thirteen-digit (expanded) site specific EOD (1973-1982)	Other Cause of Death	Active follow-up	Yes	Yes	1
Blank(s)	Blank(s)	Blank(s)	Thirteen-digit (expanded) site specific EOD (1973-1982)	Alive	Active follow-up	Yes	Yes	1
Blank(s)	Blank(s)	Blank(s)	Thirteen-digit (expanded) site specific EOD (1973-1982)	Diseases of Heart	Active follow-up	No	Yes	1
Blank(s)	Blank(s)	Blank(s)	Thirteen-digit (expanded) site specific EOD (1973-1982)	Alive	Active follow-up	Yes	Yes	1
9	9	Blank(s)	Ten-digit EOD (1988-2003)	Alive	Active follow-up	No	Yes	2
Blank(s)	Blank(s)	Blank(s)	Thirteen-digit (expanded) site specific EOD (1973-1982)	Alive	Active follow-up	Yes	Yes	1
Blank(s)	Blank(s)	Blank(s)	Thirteen-digit (expanded) site specific EOD (1973-1982)	Other Cause of Death	Active follow-up	No	Yes	2
Blank(s)	Blank(s)	Blank(s)	Thirteen-digit (expanded) site specific EOD (1973-1982)	Alive	Active follow-up	Yes	Yes	1
Blank(s)	Blank(s)	Blank(s)	Blank(s)	Alive	Active follow-up	No	No	2
Blank(s)	Blank(s)	Blank(s)	Blank(s)	Alive	Active follow-up	No	No	3
9	9	Blank(s)	Ten-digit EOD (1988-2003)	Diseases of Heart	Active follow-up	No	Yes	1
Blank(s)	Blank(s)	Blank(s)	Two-digit non-specific EOD (1973-1982)	Melanoma of the Skin	SF/Oakland only (originally inactive/now active)	Yes	Yes	1
Blank(s)	Blank(s)	Blank(s)	Two-digit non-specific EOD (1973-1982)	Melanoma of the Skin	Active follow-up	Yes	Yes	1
Blank(s)	Blank(s)	Blank(s)	Thirteen-digit (expanded) site specific EOD (1973-1982)	Melanoma of the Skin	Active follow-up	Yes	Yes	1
Blank(s)	Blank(s)	Blank(s)	Thirteen-digit (expanded) site specific EOD (1973-1982)	Diseases of Heart	Active follow-up	Yes	Yes	1
Blank(s)	Blank(s)	Blank(s)	Thirteen-digit (expanded) site specific EOD (1973-1982)	Melanoma of the Skin	Active follow-up	Yes	Yes	1
Blank(s)	Blank(s)	Blank(s)	Thirteen-digit (expanded) site specific EOD (1973-1982)	Melanoma of the Skin	Active follow-up	Yes	Yes	1
Blank(s)	Blank(s)	Blank(s)	Thirteen-digit (expanded) site specific EOD (1973-1982)	State DC not available or state DC available but no COD	Active follow-up	Yes	Yes	1
Blank(s)	Blank(s)	Blank(s)	Two-digit site specific EOD (1973-1982)	Melanoma of the Skin	Active follow-up	Yes	Yes	1
Blank(s)	Blank(s)	Blank(s)	Thirteen-digit (expanded) site specific EOD (1973-1982)	Melanoma of the Skin	Active follow-up	No	No	2
Blank(s)	Blank(s)	Blank(s)	Thirteen-digit (expanded) site specific EOD (1973-1982)	Melanoma of the Skin	Active follow-up	Yes	Yes	1
Blank(s)	Blank(s)	Blank(s)	Ten-digit EOD (1988-2003)	Other Cause of Death	Active follow-up	No	Yes	2
Blank(s)	Blank(s)	Blank(s)	Thirteen-digit (expanded) site specific EOD (1973-1982)	Nephritis, Nephrotic Syndrome and Nephrosis	Active follow-up	Yes	Yes	1
Blank(s)	Blank(s)	Blank(s)	Thirteen-digit (expanded) site specific EOD (1973-1982)	Alive	Active follow-up	Yes	Yes	1
Blank(s)	Blank(s)	Blank(s)	Thirteen-digit (expanded) site specific EOD (1973-1982)	Alive	Active follow-up	Yes	Yes	1
Blank(s)	Blank(s)	Blank(s)	Thirteen-digit (expanded) site specific EOD (1973-1982)	Melanoma of the Skin	Active follow-up	Yes	Yes	1
Blank(s)	Blank(s)	Blank(s)	Two-digit site specific EOD (1973-1982)	Alive	SF/Oakland only (originally inactive/now active)	Yes	Yes	1
Blank(s)	Blank(s)	Blank(s)	Thirteen-digit (expanded) site specific EOD (1973-1982)	Pancreas	Active follow-up	Yes	Yes	1
Blank(s)	Blank(s)	Blank(s)	Thirteen-digit (expanded) site specific EOD (1973-1982)	Esophagus	Active follow-up	Yes	Yes	1
Blank(s)	Blank(s)	Blank(s)	Blank(s)	Alive	Active follow-up	No	Yes	3
Blank(s)	Blank(s)	Blank(s)	Thirteen-digit (expanded) site specific EOD (1973-1982)	Chronic Obstructive Pulmonary Disease and Allied Cond	Active follow-up	Yes	Yes	1
Blank(s)	Blank(s)	Blank(s)	Thirteen-digit (expanded) site specific EOD (1973-1982)	Diseases of Heart	Active follow-up	Yes	Yes	1
Blank(s)	Blank(s)	Blank(s)	Thirteen-digit (expanded) site specific EOD (1973-1982)	Alive	Active follow-up	Yes	Yes	1
Blank(s)	Blank(s)	Blank(s)	Thirteen-digit (expanded) site specific EOD (1973-1982)	Cerebrovascular Diseases	Active follow-up	Yes	Yes	1
Blank(s)	Blank(s)	Blank(s)	Thirteen-digit (expanded) site specific EOD (1973-1982)	Alive	Active follow-up	Yes	Yes	1
Blank(s)	Blank(s)	Blank(s)	Thirteen-digit (expanded) site specific EOD (1973-1982)	Diseases of Heart	Active follow-up	Yes	Yes	1
Blank(s)	Blank(s)	Blank(s)	Four-digit EOD (1983-1987)	Diseases of Heart	Active follow-up	No	Yes	1
Blank(s)	Blank(s)	Blank(s)	Thirteen-digit (expanded) site specific EOD (1973-1982)	Diseases of Heart	Active follow-up	Yes	Yes	1
Blank(s)	Blank(s)	Blank(s)	Thirteen-digit (expanded) site specific EOD (1973-1982)	Colon excluding Rectum	Active follow-up	Yes	Yes	1
9	9	9	Ten-digit EOD (1988-2003)	Other Cause of Death	Active follow-up	No	Yes	2
Blank(s)	Blank(s)	Blank(s)	Thirteen-digit (expanded) site specific EOD (1973-1982)	Alive	Active follow-up	Yes	Yes	1
Blank(s)	Blank(s)	Blank(s)	Thirteen-digit (expanded) site specific EOD (1973-1982)	Melanoma of the Skin	Active follow-up	Yes	Yes	1
Blank(s)	Blank(s)	Blank(s)	Four-digit EOD (1983-1987)	Alive	Active follow-up	No	Yes	2
Blank(s)	Blank(s)	Blank(s)	Thirteen-digit (expanded) site specific EOD (1973-1982)	Diseases of Heart	Active follow-up	No	Yes	1
Blank(s)	Blank(s)	Blank(s)	Two-digit non-specific EOD (1973-1982)	State DC not available or state DC available but no COD	Active follow-up	Yes	Yes	1
Blank(s)	Blank(s)	Blank(s)	Blank(s)	Alive	Active follow-up	No	Yes	2
Blank(s)	Blank(s)	Blank(s)	Thirteen-digit (expanded) site specific EOD (1973-1982)	Prostate	Active follow-up	Yes	Yes	1
Blank(s)	Blank(s)	Blank(s)	Thirteen-digit (expanded) site specific EOD (1973-1982)	Alive	Active follow-up	Yes	Yes	1
Blank(s)	Blank(s)	Blank(s)	Thirteen-digit (expanded) site specific EOD (1973-1982)	Melanoma of the Skin	Active follow-up	Yes	Yes	1
Blank(s)	Blank(s)	Blank(s)	Thirteen-digit (expanded) site specific EOD (1973-1982)	Lung and Bronchus	Active follow-up	No	Yes	2
Blank(s)	Blank(s)	Blank(s)	Thirteen-digit (expanded) site specific EOD (1973-1982)	Melanoma of the Skin	Active follow-up	Yes	Yes	1
Blank(s)	Blank(s)	Blank(s)	Thirteen-digit (expanded) site specific EOD (1973-1982)	Diseases of Heart	Active follow-up	Yes	Yes	1
Blank(s)	Blank(s)	Blank(s)	Thirteen-digit (expanded) site specific EOD (1973-1982)	Diseases of Heart	Active follow-up	Yes	Yes	1
Blank(s)	Blank(s)	Blank(s)	Thirteen-digit (expanded) site specific EOD (1973-1982)	Alive	Active follow-up	Yes	Yes	1
Blank(s)	Blank(s)	Blank(s)	Thirteen-digit (expanded) site specific EOD (1973-1982)	Myeloma	Active follow-up	Yes	Yes	1
Blank(s)	Blank(s)	Blank(s)	Four-digit EOD (1983-1987)	Ovary	Active follow-up	No	Yes	1
Blank(s)	Blank(s)	Blank(s)	Thirteen-digit (expanded) site specific EOD (1973-1982)	Other Cause of Death	Active follow-up	No	Yes	1
Blank(s)	Blank(s)	Blank(s)	Thirteen-digit (expanded) site specific EOD (1973-1982)	Diseases of Heart	Active follow-up	Yes	Yes	1
Blank(s)	Blank(s)	Blank(s)	Two-digit site specific EOD (1973-1982)	State DC not available or state DC available but no COD	Active follow-up	Yes	Yes	1
Blank(s)	Blank(s)	Blank(s)	Ten-digit EOD (1988-2003)	Alive	Active follow-up	No	Yes	2
Blank(s)	Blank(s)	Blank(s)	Two-digit site specific EOD (1973-1982)	Alive	Active follow-up	Yes	Yes	1
9	9	Blank(s)	Ten-digit EOD (1988-2003)	Other Cause of Death	Active follow-up	Yes	Yes	2
Blank(s)	Blank(s)	Blank(s)	Two-digit site specific EOD (1973-1982)	Melanoma of the Skin	Active follow-up	Yes	Yes	1
Blank(s)	Blank(s)	Blank(s)	Thirteen-digit (expanded) site specific EOD (1973-1982)	Melanoma of the Skin	Active follow-up	Yes	Yes	1
Blank(s)	Blank(s)	Blank(s)	Blank(s)	Lung and Bronchus	Active follow-up	No	Yes	2
Blank(s)	Blank(s)	Blank(s)	Thirteen-digit (expanded) site specific EOD (1973-1982)	Prostate	Active follow-up	No	Yes	1
9	9	Blank(s)	Ten-digit EOD (1988-2003)	Breast	Active follow-up	No	Yes	2
Blank(s)	Blank(s)	Blank(s)	Thirteen-digit (expanded) site specific EOD (1973-1982)	Alive	Active follow-up	Yes	Yes	1
Blank(s)	Blank(s)	Blank(s)	Thirteen-digit (expanded) site specific EOD (1973-1982)	Lung and Bronchus	Active follow-up	Yes	Yes	1
Blank(s)	Blank(s)	Blank(s)	Thirteen-digit (expanded) site specific EOD (1973-1982)	Cerebrovascular Diseases	Active follow-up	Yes	Yes	1
Blank(s)	Blank(s)	Blank(s)	Two-digit non-specific EOD (1973-1982)	Alive	Active follow-up	Yes	Yes	1
Blank(s)	Blank(s)	Blank(s)	Two-digit site specific EOD (1973-1982)	Cerebrovascular Diseases	SF/Oakland only (originally inactive/now active)	Yes	Yes	1
Blank(s)	Blank(s)	Blank(s)	Thirteen-digit (expanded) site specific EOD (1973-1982)	Alive	Active follow-up	Yes	Yes	1
Blank(s)	Blank(s)	Blank(s)	Thirteen-digit (expanded) site specific EOD (1973-1982)	Alive	Active follow-up	Yes	Yes	1
Blank(s)	Blank(s)	Blank(s)	Two-digit site specific EOD (1973-1982)	Cerebrovascular Diseases	SF/Oakland only (originally inactive/now active)	Yes	Yes	1
Blank(s)	Blank(s)	Blank(s)	Blank(s)	Other Cause of Death	Active follow-up	No	Yes	4
Blank(s)	Blank(s)	Blank(s)	Thirteen-digit (expanded) site specific EOD (1973-1982)	Alive	Active follow-up	Yes	Yes	1
Blank(s)	Blank(s)	Blank(s)	Two-digit non-specific EOD (1973-1982)	Alive	SF/Oakland only (originally inactive/now active)	Yes	Yes	1
Blank(s)	Blank(s)	Blank(s)	Two-digit non-specific EOD (1973-1982)	Alive	Active follow-up	Yes	Yes	1
Blank(s)	Blank(s)	Blank(s)	Thirteen-digit (expanded) site specific EOD (1973-1982)	Melanoma of the Skin	Active follow-up	Yes	Yes	1
Blank(s)	Blank(s)	Blank(s)	Thirteen-digit (expanded) site specific EOD (1973-1982)	Cerebrovascular Diseases	Active follow-up	Yes	Yes	1
Blank(s)	Blank(s)	Blank(s)	Ten-digit EOD (1988-2003)	Melanoma of the Skin	Active follow-up	No	Yes	2
Blank(s)	Blank(s)	Blank(s)	Four-digit EOD (1983-1987)	Lung and Bronchus	Active follow-up	No	Yes	2
Blank(s)	Blank(s)	Blank(s)	Thirteen-digit (expanded) site specific EOD (1973-1982)	Cerebrovascular Diseases	SF/Oakland only (originally inactive/now active)	Yes	Yes	1
Blank(s)	Blank(s)	Blank(s)	Two-digit site specific EOD (1973-1982)	Alive	Active follow-up	Yes	Yes	1
Blank(s)	Blank(s)	Blank(s)	Thirteen-digit (expanded) site specific EOD (1973-1982)	Small Intestine	Active follow-up	Yes	Yes	1
Blank(s)	Blank(s)	Blank(s)	Thirteen-digit (expanded) site specific EOD (1973-1982)	Alive	Active follow-up	Yes	Yes	1
Blank(s)	Blank(s)	Blank(s)	Thirteen-digit (expanded) site specific EOD (1973-1982)	Other Cause of Death	Active follow-up	Yes	Yes	1
Blank(s)	Blank(s)	Blank(s)	Thirteen-digit (expanded) site specific EOD (1973-1982)	Hypopharynx	Active follow-up	No	Yes	1
9	9	9	Ten-digit EOD (1988-2003)	Alive	Active follow-up	No	Yes	2
Blank(s)	Blank(s)	Blank(s)	Thirteen-digit (expanded) site specific EOD (1973-1982)	Alive	Active follow-up	Yes	Yes	1
Blank(s)	Blank(s)	Blank(s)	Thirteen-digit (expanded) site specific EOD (1973-1982)	Melanoma of the Skin	Active follow-up	Yes	Yes	1
Blank(s)	Blank(s)	Blank(s)	Four-digit EOD (1983-1987)	Melanoma of the Skin	Active follow-up	No	No	2
Blank(s)	Blank(s)	Blank(s)	Thirteen-digit (expanded) site specific EOD (1973-1982)	Other Cause of Death	Active follow-up	Yes	Yes	1
9	9	9	Ten-digit EOD (1988-2003)	Cerebrovascular Diseases	Active follow-up	No	Yes	2
Blank(s)	Blank(s)	Blank(s)	Thirteen-digit (expanded) site specific EOD (1973-1982)	State DC not available or state DC available but no COD	Active follow-up	Yes	Yes	1
Blank(s)	Blank(s)	Blank(s)	Thirteen-digit (expanded) site specific EOD (1973-1982)	Diabetes Mellitus	Active follow-up	Yes	Yes	1
Blank(s)	Blank(s)	Blank(s)	Thirteen-digit (expanded) site specific EOD (1973-1982)	Alive	Active follow-up	No	Yes	2
Blank(s)	Blank(s)	Blank(s)	Two-digit non-specific EOD (1973-1982)	Melanoma of the Skin	Active follow-up	Yes	Yes	1
Blank(s)	Blank(s)	Blank(s)	Two-digit non-specific EOD (1973-1982)	Melanoma of the Skin	Active follow-up	Yes	Yes	1
Blank(s)	Blank(s)	Blank(s)	Thirteen-digit (expanded) site specific EOD (1973-1982)	Alive	Active follow-up	Yes	Yes	1
Blank(s)	Blank(s)	Blank(s)	Thirteen-digit (expanded) site specific EOD (1973-1982)	Alive	Active follow-up	Yes	Yes	1
Blank(s)	Blank(s)	Blank(s)	Blank(s)	Other Cause of Death	Active follow-up	No	Yes	3
9	9	Blank(s)	Ten-digit EOD (1988-2003)	Alive	Active follow-up	No	Yes	2
Blank(s)	Blank(s)	Blank(s)	Thirteen-digit (expanded) site specific EOD (1973-1982)	Lung and Bronchus	Active follow-up	Yes	Yes	1
Blank(s)	Blank(s)	Blank(s)	Four-digit EOD (1983-1987)	Breast	Active follow-up	No	Yes	2
Blank(s)	Blank(s)	Blank(s)	Thirteen-digit (expanded) site specific EOD (1973-1982)	Vulva	Active follow-up	Yes	Yes	1
Blank(s)	Blank(s)	Blank(s)	Thirteen-digit (expanded) site specific EOD (1973-1982)	Atherosclerosis	Active follow-up	No	Yes	2
Blank(s)	Blank(s)	Blank(s)	Two-digit site specific EOD (1973-1982)	Melanoma of the Skin	Active follow-up	Yes	Yes	1
Blank(s)	Blank(s)	Blank(s)	Thirteen-digit (expanded) site specific EOD (1973-1982)	Diseases of Heart	Active follow-up	Yes	Yes	1
Blank(s)	Blank(s)	Blank(s)	Thirteen-digit (expanded) site specific EOD (1973-1982)	Alive	Active follow-up	Yes	Yes	1
Blank(s)	Blank(s)	Blank(s)	Thirteen-digit (expanded) site specific EOD (1973-1982)	Alive	Active follow-up	Yes	Yes	1
Blank(s)	Blank(s)	Blank(s)	Thirteen-digit (expanded) site specific EOD (1973-1982)	Melanoma of the Skin	Active follow-up	Yes	Yes	1
Blank(s)	Blank(s)	Blank(s)	Thirteen-digit (expanded) site specific EOD (1973-1982)	Melanoma of the Skin	Active follow-up	Yes	Yes	1
Blank(s)	Blank(s)	Blank(s)	Blank(s)	Alive	Active follow-up	No	Yes	3
Blank(s)	Blank(s)	Blank(s)	Two-digit site specific EOD (1973-1982)	Melanoma of the Skin	Active follow-up	Yes	Yes	1
Blank(s)	Blank(s)	Blank(s)	Two-digit non-specific EOD (1973-1982)	State DC not available or state DC available but no COD	Active follow-up	Yes	Yes	1
Blank(s)	Blank(s)	Blank(s)	Thirteen-digit (expanded) site specific EOD (1973-1982)	Diseases of Heart	Active follow-up	Yes	Yes	1
Blank(s)	Blank(s)	Blank(s)	Thirteen-digit (expanded) site specific EOD (1973-1982)	Other Cause of Death	Active follow-up	Yes	Yes	1
Blank(s)	Blank(s)	Blank(s)	Two-digit site specific EOD (1973-1982)	Suicide and Self-Inflicted Injury	Active follow-up	Yes	Yes	1
9	9	9	Ten-digit EOD (1988-2003)	In situ, benign or unknown behavior neoplasm	Active follow-up	No	Yes	4
Blank(s)	Blank(s)	Blank(s)	Two-digit non-specific EOD (1973-1982)	Other Cause of Death	Autopsy/death certificate only cases	Yes	Yes	1
Blank(s)	Blank(s)	Blank(s)	Thirteen-digit (expanded) site specific EOD (1973-1982)	Diseases of Heart	Active follow-up	Yes	Yes	1
Blank(s)	Blank(s)	Blank(s)	Thirteen-digit (expanded) site specific EOD (1973-1982)	Diseases of Heart	Active follow-up	Yes	Yes	1
Blank(s)	Blank(s)	Blank(s)	Two-digit site specific EOD (1973-1982)	Alive	Active follow-up	Yes	Yes	1
Blank(s)	Blank(s)	Blank(s)	Thirteen-digit (expanded) site specific EOD (1973-1982)	Melanoma of the Skin	Active follow-up	Yes	Yes	1
Blank(s)	Blank(s)	Blank(s)	Blank(s)	Alive	Active follow-up	No	Yes	3
Blank(s)	Blank(s)	Blank(s)	Two-digit site specific EOD (1973-1982)	Symptoms, Signs and Ill-Defined Conditions	Active follow-up	Yes	Yes	1
Blank(s)	Blank(s)	Blank(s)	Two-digit non-specific EOD (1973-1982)	Melanoma of the Skin	Active follow-up	Yes	Yes	1
Blank(s)	Blank(s)	Blank(s)	Thirteen-digit (expanded) site specific EOD (1973-1982)	Alive	Active follow-up	Yes	Yes	1
Blank(s)	Blank(s)	Blank(s)	Four-digit EOD (1983-1987)	Alive	Active follow-up	No	Yes	2
Blank(s)	Blank(s)	Blank(s)	Ten-digit EOD (1988-2003)	Alive	Active follow-up	No	No	3
Blank(s)	Blank(s)	Blank(s)	Blank(s)	Alive	Active follow-up	No	No	6
Blank(s)	Blank(s)	Blank(s)	Blank(s)	Alive	Active follow-up	No	No	7
Blank(s)	Blank(s)	Blank(s)	Thirteen-digit (expanded) site specific EOD (1973-1982)	Alive	Active follow-up	Yes	Yes	1
Blank(s)	Blank(s)	Blank(s)	Thirteen-digit (expanded) site specific EOD (1973-1982)	Other Cause of Death	Active follow-up	Yes	Yes	1
Blank(s)	Blank(s)	Blank(s)	Four-digit EOD (1983-1987)	Alive	Active follow-up	No	Yes	1
Blank(s)	Blank(s)	Blank(s)	Thirteen-digit (expanded) site specific EOD (1973-1982)	Lung and Bronchus	Active follow-up	Yes	Yes	1
Blank(s)	Blank(s)	Blank(s)	Four-digit EOD (1983-1987)	Lung and Bronchus	Active follow-up	No	No	2
9	9	Blank(s)	Ten-digit EOD (1988-2003)	Lung and Bronchus	Active follow-up	No	No	4
Blank(s)	Blank(s)	Blank(s)	Thirteen-digit (expanded) site specific EOD (1973-1982)	Alive	Active follow-up	Yes	Yes	1
Blank(s)	Blank(s)	Blank(s)	Blank(s)	Alive	Active follow-up	Yes	Yes	3
Blank(s)	Blank(s)	Blank(s)	Blank(s)	Alive	Active follow-up	No	No	5
Blank(s)	Blank(s)	Blank(s)	Thirteen-digit (expanded) site specific EOD (1973-1982)	Melanoma of the Skin	Active follow-up	Yes	Yes	1
9	9	Blank(s)	Ten-digit EOD (1988-2003)	Diseases of Heart	Active follow-up	No	Yes	3
Blank(s)	Blank(s)	Blank(s)	Two-digit site specific EOD (1973-1982)	Alive	Active follow-up	Yes	Yes	1
Blank(s)	Blank(s)	Blank(s)	Thirteen-digit (expanded) site specific EOD (1973-1982)	Diseases of Heart	Active follow-up	Yes	Yes	1
Blank(s)	Blank(s)	Blank(s)	Two-digit non-specific EOD (1973-1982)	Diseases of Heart	Active follow-up	Yes	Yes	1
9	9	9	Ten-digit EOD (1988-2003)	Diseases of Heart	Active follow-up	No	No	2
Blank(s)	Blank(s)	Blank(s)	Blank(s)	Diseases of Heart	Active follow-up	No	No	4
Blank(s)	Blank(s)	Blank(s)	Two-digit site specific EOD (1973-1982)	Alive	Active follow-up	Yes	Yes	1
Blank(s)	Blank(s)	Blank(s)	Thirteen-digit (expanded) site specific EOD (1973-1982)	Melanoma of the Skin	Active follow-up	Yes	Yes	1
Blank(s)	Blank(s)	Blank(s)	Thirteen-digit (expanded) site specific EOD (1973-1982)	Diseases of Heart	Active follow-up	No	Yes	1
Blank(s)	Blank(s)	Blank(s)	Thirteen-digit (expanded) site specific EOD (1973-1982)	Lung and Bronchus	Active follow-up	Yes	Yes	1
Blank(s)	Blank(s)	Blank(s)	Thirteen-digit (expanded) site specific EOD (1973-1982)	Melanoma of the Skin	Active follow-up	Yes	Yes	1
Blank(s)	Blank(s)	Blank(s)	Thirteen-digit (expanded) site specific EOD (1973-1982)	Alive	Active follow-up	Yes	Yes	1
Blank(s)	Blank(s)	Blank(s)	Blank(s)	Alive	Active follow-up	No	No	2
Blank(s)	Blank(s)	Blank(s)	Blank(s)	Alive	Active follow-up	No	No	5
Blank(s)	Blank(s)	Blank(s)	Thirteen-digit (expanded) site specific EOD (1973-1982)	Melanoma of the Skin	Active follow-up	Yes	Yes	1
Blank(s)	Blank(s)	Blank(s)	Thirteen-digit (expanded) site specific EOD (1973-1982)	Melanoma of the Skin	Active follow-up	Yes	Yes	1
Blank(s)	Blank(s)	Blank(s)	Thirteen-digit (expanded) site specific EOD (1973-1982)	Melanoma of the Skin	Active follow-up	Yes	Yes	1
Blank(s)	Blank(s)	Blank(s)	Two-digit site specific EOD (1973-1982)	Diseases of Heart	Active follow-up	Yes	Yes	1
Blank(s)	Blank(s)	Blank(s)	Ten-digit EOD (1988-2003)	Colon excluding Rectum	Active follow-up	No	Yes	3
Blank(s)	Blank(s)	Blank(s)	Thirteen-digit (expanded) site specific EOD (1973-1982)	Chronic Obstructive Pulmonary Disease and Allied Cond	Active follow-up	Yes	Yes	1
Blank(s)	Blank(s)	Blank(s)	Blank(s)	Alive	Active follow-up	No	Yes	2
Blank(s)	Blank(s)	Blank(s)	Thirteen-digit (expanded) site specific EOD (1973-1982)	Other Cause of Death	Active follow-up	Yes	Yes	1
Blank(s)	Blank(s)	Blank(s)	Thirteen-digit (expanded) site specific EOD (1973-1982)	State DC not available or state DC available but no COD	Active follow-up	Yes	Yes	1
Blank(s)	Blank(s)	Blank(s)	Four-digit EOD (1983-1987)	Diseases of Heart	Active follow-up	No	Yes	1
Blank(s)	Blank(s)	Blank(s)	Thirteen-digit (expanded) site specific EOD (1973-1982)	Diseases of Heart	Active follow-up	Yes	Yes	1
Blank(s)	Blank(s)	Blank(s)	Thirteen-digit (expanded) site specific EOD (1973-1982)	Non-Hodgkin Lymphoma	Active follow-up	Yes	Yes	1
Blank(s)	Blank(s)	Blank(s)	Thirteen-digit (expanded) site specific EOD (1973-1982)	Melanoma of the Skin	Active follow-up	Yes	Yes	1
Blank(s)	Blank(s)	Blank(s)	Blank(s)	Lung and Bronchus	Active follow-up	No	Yes	2
Blank(s)	Blank(s)	Blank(s)	Four-digit EOD (1983-1987)	Lung and Bronchus	Active follow-up	No	Yes	2
Blank(s)	Blank(s)	Blank(s)	Thirteen-digit (expanded) site specific EOD (1973-1982)	Alive	Active follow-up	Yes	Yes	1
Blank(s)	Blank(s)	Blank(s)	Two-digit site specific EOD (1973-1982)	Diseases of Heart	Active follow-up	Yes	Yes	1
Blank(s)	Blank(s)	Blank(s)	Thirteen-digit (expanded) site specific EOD (1973-1982)	Melanoma of the Skin	Active follow-up	Yes	Yes	1
Blank(s)	Blank(s)	Blank(s)	Blank(s)	Melanoma of the Skin	Active follow-up	No	Yes	2
Blank(s)	Blank(s)	Blank(s)	Thirteen-digit (expanded) site specific EOD (1973-1982)	Alzheimers (ICD-9 and 10 only)	Active follow-up	Yes	Yes	1
Blank(s)	Blank(s)	Blank(s)	Thirteen-digit (expanded) site specific EOD (1973-1982)	Other Cause of Death	Active follow-up	Yes	Yes	1
9	9	9	Ten-digit EOD (1988-2003)	Other Cause of Death	Active follow-up	No	No	2
Blank(s)	Blank(s)	Blank(s)	Thirteen-digit (expanded) site specific EOD (1973-1982)	Alive	Active follow-up	Yes	Yes	1
Blank(s)	Blank(s)	Blank(s)	Two-digit non-specific EOD (1973-1982)	Symptoms, Signs and Ill-Defined Conditions	Active follow-up	Yes	Yes	1
Blank(s)	Blank(s)	Blank(s)	Thirteen-digit (expanded) site specific EOD (1973-1982)	Alive	Active follow-up	Yes	Yes	1
Blank(s)	Blank(s)	Blank(s)	Blank(s)	Alive	Active follow-up	No	Yes	3
Blank(s)	Blank(s)	Blank(s)	Blank(s)	Alive	Active follow-up	No	No	4
Blank(s)	Blank(s)	Blank(s)	Blank(s)	Alive	Active follow-up	No	No	5
Blank(s)	Blank(s)	Blank(s)	Two-digit non-specific EOD (1973-1982)	Alive	Active follow-up	Yes	Yes	1
Blank(s)	Blank(s)	Blank(s)	Thirteen-digit (expanded) site specific EOD (1973-1982)	Aortic Aneurysm and Dissection	Active follow-up	Yes	Yes	1
Blank(s)	Blank(s)	Blank(s)	Two-digit site specific EOD (1973-1982)	Melanoma of the Skin	Active follow-up	Yes	Yes	1
Blank(s)	Blank(s)	Blank(s)	Thirteen-digit (expanded) site specific EOD (1973-1982)	Melanoma of the Skin	Active follow-up	Yes	Yes	1
Blank(s)	Blank(s)	Blank(s)	Thirteen-digit (expanded) site specific EOD (1973-1982)	Alive	Active follow-up	Yes	Yes	1
Blank(s)	Blank(s)	Blank(s)	Blank(s)	Alive	Active follow-up	No	No	2
Blank(s)	Blank(s)	Blank(s)	Thirteen-digit (expanded) site specific EOD (1973-1982)	Other Cause of Death	Active follow-up	Yes	Yes	1
Blank(s)	Blank(s)	Blank(s)	Four-digit EOD (1983-1987)	Alive	Active follow-up	No	No	2
Blank(s)	Blank(s)	Blank(s)	Blank(s)	Alive	Active follow-up	No	No	3
Blank(s)	Blank(s)	Blank(s)	Thirteen-digit (expanded) site specific EOD (1973-1982)	Diseases of Heart	Active follow-up	Yes	Yes	1
Blank(s)	Blank(s)	Blank(s)	Thirteen-digit (expanded) site specific EOD (1973-1982)	Atherosclerosis	Active follow-up	Yes	Yes	1
Blank(s)	Blank(s)	Blank(s)	Thirteen-digit (expanded) site specific EOD (1973-1982)	Diseases of Heart	Active follow-up	Yes	Yes	1
Blank(s)	Blank(s)	Blank(s)	Thirteen-digit (expanded) site specific EOD (1973-1982)	Diseases of Heart	Active follow-up	Yes	Yes	1
Blank(s)	Blank(s)	Blank(s)	Thirteen-digit (expanded) site specific EOD (1973-1982)	Colon excluding Rectum	Active follow-up	No	Yes	2
Blank(s)	Blank(s)	Blank(s)	Thirteen-digit (expanded) site specific EOD (1973-1982)	Melanoma of the Skin	Active follow-up	Yes	Yes	1
Blank(s)	Blank(s)	Blank(s)	Thirteen-digit (expanded) site specific EOD (1973-1982)	Alive	Active follow-up	Yes	Yes	1
Blank(s)	Blank(s)	Blank(s)	Thirteen-digit (expanded) site specific EOD (1973-1982)	Diseases of Heart	Active follow-up	Yes	Yes	1
Blank(s)	Blank(s)	Blank(s)	Four-digit EOD (1983-1987)	Melanoma of the Skin	Active follow-up	No	Yes	3
Blank(s)	Blank(s)	Blank(s)	Thirteen-digit (expanded) site specific EOD (1973-1982)	Accidents and Adverse Effects	Active follow-up	Yes	Yes	1
Blank(s)	Blank(s)	Blank(s)	Four-digit EOD (1983-1987)	Non-Hodgkin Lymphoma	Active follow-up	No	Yes	2
Blank(s)	Blank(s)	Blank(s)	Thirteen-digit (expanded) site specific EOD (1973-1982)	Miscellaneous Malignant Cancer	SF/Oakland only (originally inactive/now active)	Yes	Yes	1
Blank(s)	Blank(s)	Blank(s)	Thirteen-digit (expanded) site specific EOD (1973-1982)	Alive	Active follow-up	Yes	Yes	1
Blank(s)	Blank(s)	Blank(s)	Two-digit non-specific EOD (1973-1982)	Melanoma of the Skin	Active follow-up	Yes	Yes	1
Blank(s)	Blank(s)	Blank(s)	Thirteen-digit (expanded) site specific EOD (1973-1982)	Melanoma of the Skin	Active follow-up	Yes	Yes	1
Blank(s)	Blank(s)	Blank(s)	Two-digit non-specific EOD (1973-1982)	Melanoma of the Skin	Active follow-up	Yes	Yes	1
Blank(s)	Blank(s)	Blank(s)	Thirteen-digit (expanded) site specific EOD (1973-1982)	Diseases of Heart	Active follow-up	Yes	Yes	1
Blank(s)	Blank(s)	Blank(s)	Thirteen-digit (expanded) site specific EOD (1973-1982)	Melanoma of the Skin	Active follow-up	Yes	Yes	1
Blank(s)	Blank(s)	Blank(s)	Thirteen-digit (expanded) site specific EOD (1973-1982)	Diseases of Heart	Active follow-up	Yes	Yes	1
Blank(s)	Blank(s)	Blank(s)	Thirteen-digit (expanded) site specific EOD (1973-1982)	Alive	Active follow-up	Yes	Yes	1
Blank(s)	Blank(s)	Blank(s)	Blank(s)	Miscellaneous Malignant Cancer	Active follow-up	No	Yes	3
Blank(s)	Blank(s)	Blank(s)	Two-digit site specific EOD (1973-1982)	Melanoma of the Skin	Active follow-up	Yes	Yes	1
Blank(s)	Blank(s)	Blank(s)	Thirteen-digit (expanded) site specific EOD (1973-1982)	Alive	Active follow-up	Yes	Yes	1
Blank(s)	Blank(s)	Blank(s)	Two-digit site specific EOD (1973-1982)	Prostate	Active follow-up	Yes	Yes	1
Blank(s)	Blank(s)	Blank(s)	Thirteen-digit (expanded) site specific EOD (1973-1982)	State DC not available or state DC available but no COD	Active follow-up	Yes	Yes	1
Blank(s)	Blank(s)	Blank(s)	Thirteen-digit (expanded) site specific EOD (1973-1982)	Chronic Liver Disease and Cirrhosis	Active follow-up	Yes	Yes	1
Blank(s)	Blank(s)	Blank(s)	Two-digit site specific EOD (1973-1982)	Melanoma of the Skin	Active follow-up	Yes	Yes	1
Blank(s)	Blank(s)	Blank(s)	Thirteen-digit (expanded) site specific EOD (1973-1982)	Diseases of Heart	Active follow-up	Yes	Yes	1
Blank(s)	Blank(s)	Blank(s)	Thirteen-digit (expanded) site specific EOD (1973-1982)	Melanoma of the Skin	Active follow-up	Yes	Yes	1
Blank(s)	Blank(s)	Blank(s)	Thirteen-digit (expanded) site specific EOD (1973-1982)	Cerebrovascular Diseases	Active follow-up	Yes	Yes	1
Blank(s)	Blank(s)	Blank(s)	Thirteen-digit (expanded) site specific EOD (1973-1982)	Diseases of Heart	Active follow-up	No	Yes	3
Blank(s)	Blank(s)	Blank(s)	Thirteen-digit (expanded) site specific EOD (1973-1982)	Alive	Active follow-up	Yes	Yes	1
9	9	9	Ten-digit EOD (1988-2003)	Alive	Active follow-up	No	No	2
Blank(s)	Blank(s)	Blank(s)	Thirteen-digit (expanded) site specific EOD (1973-1982)	Prostate	Active follow-up	Yes	Yes	1
Blank(s)	Blank(s)	Blank(s)	Ten-digit EOD (1988-2003)	Melanoma of the Skin	Active follow-up	No	Yes	2
Blank(s)	Blank(s)	Blank(s)	Two-digit site specific EOD (1973-1982)	Other Cause of Death	Active follow-up	No	Yes	1
Blank(s)	Blank(s)	Blank(s)	Thirteen-digit (expanded) site specific EOD (1973-1982)	State DC not available or state DC available but no COD	Active follow-up	Yes	Yes	1
9	9	Blank(s)	Ten-digit EOD (1988-2003)	Lung and Bronchus	Active follow-up	No	Yes	4
Blank(s)	Blank(s)	Blank(s)	Two-digit non-specific EOD (1973-1982)	Melanoma of the Skin	Active follow-up	Yes	Yes	1
Blank(s)	Blank(s)	Blank(s)	Two-digit site specific EOD (1973-1982)	Miscellaneous Malignant Cancer	Active follow-up	Yes	Yes	1
Blank(s)	Blank(s)	Blank(s)	Thirteen-digit (expanded) site specific EOD (1973-1982)	Alive	Active follow-up	Yes	Yes	1
Blank(s)	Blank(s)	Blank(s)	Thirteen-digit (expanded) site specific EOD (1973-1982)	Alive	Active follow-up	Yes	Yes	1
Blank(s)	Blank(s)	Blank(s)	Ten-digit EOD (1988-2003)	Diseases of Heart	Active follow-up	No	Yes	2
Blank(s)	Blank(s)	Blank(s)	Thirteen-digit (expanded) site specific EOD (1973-1982)	Melanoma of the Skin	Active follow-up	Yes	Yes	1
Blank(s)	Blank(s)	Blank(s)	Thirteen-digit (expanded) site specific EOD (1973-1982)	Alive	Active follow-up	Yes	Yes	1
Blank(s)	Blank(s)	Blank(s)	Two-digit non-specific EOD (1973-1982)	Melanoma of the Skin	Active follow-up	Yes	Yes	1
Blank(s)	Blank(s)	Blank(s)	Two-digit non-specific EOD (1973-1982)	Diseases of Heart	Autopsy/death certificate only cases	Yes	Yes	1
Blank(s)	Blank(s)	Blank(s)	Thirteen-digit (expanded) site specific EOD (1973-1982)	Alive	Active follow-up	Yes	Yes	1
Blank(s)	Blank(s)	Blank(s)	Thirteen-digit (expanded) site specific EOD (1973-1982)	Alive	Active follow-up	Yes	Yes	1
Blank(s)	Blank(s)	Blank(s)	Thirteen-digit (expanded) site specific EOD (1973-1982)	Alive	Active follow-up	Yes	Yes	1
Blank(s)	Blank(s)	Blank(s)	Thirteen-digit (expanded) site specific EOD (1973-1982)	Liver	Active follow-up	Yes	Yes	1
Blank(s)	Blank(s)	Blank(s)	Thirteen-digit (expanded) site specific EOD (1973-1982)	Colon excluding Rectum	Active follow-up	Yes	Yes	1
Blank(s)	Blank(s)	Blank(s)	Thirteen-digit (expanded) site specific EOD (1973-1982)	Melanoma of the Skin	SF/Oakland only (originally inactive/now active)	Yes	Yes	1
Blank(s)	Blank(s)	Blank(s)	Thirteen-digit (expanded) site specific EOD (1973-1982)	Alive	Active follow-up	Yes	Yes	1
Blank(s)	Blank(s)	Blank(s)	Two-digit non-specific EOD (1973-1982)	Melanoma of the Skin	Active follow-up	Yes	Yes	1
Blank(s)	Blank(s)	Blank(s)	Thirteen-digit (expanded) site specific EOD (1973-1982)	Melanoma of the Skin	Active follow-up	Yes	Yes	1
Blank(s)	Blank(s)	Blank(s)	Thirteen-digit (expanded) site specific EOD (1973-1982)	Diseases of Heart	Active follow-up	Yes	Yes	1
Blank(s)	Blank(s)	Blank(s)	Thirteen-digit (expanded) site specific EOD (1973-1982)	Other Cause of Death	Active follow-up	Yes	Yes	1
Blank(s)	Blank(s)	Blank(s)	Two-digit site specific EOD (1973-1982)	Diseases of Heart	Active follow-up	Yes	Yes	1
Blank(s)	Blank(s)	Blank(s)	Thirteen-digit (expanded) site specific EOD (1973-1982)	Alive	Active follow-up	Yes	Yes	1
Blank(s)	Blank(s)	Blank(s)	Thirteen-digit (expanded) site specific EOD (1973-1982)	Chronic Obstructive Pulmonary Disease and Allied Cond	Active follow-up	Yes	Yes	1
Blank(s)	Blank(s)	Blank(s)	Thirteen-digit (expanded) site specific EOD (1973-1982)	Other Cause of Death	Active follow-up	Yes	Yes	1
Blank(s)	Blank(s)	Blank(s)	Thirteen-digit (expanded) site specific EOD (1973-1982)	Melanoma of the Skin	Active follow-up	Yes	Yes	1
Blank(s)	Blank(s)	Blank(s)	Thirteen-digit (expanded) site specific EOD (1973-1982)	Melanoma of the Skin	Active follow-up	Yes	Yes	1
Blank(s)	Blank(s)	Blank(s)	Thirteen-digit (expanded) site specific EOD (1973-1982)	Melanoma of the Skin	Active follow-up	Yes	Yes	1
Blank(s)	Blank(s)	Blank(s)	Thirteen-digit (expanded) site specific EOD (1973-1982)	Alive	Active follow-up	Yes	Yes	1
Blank(s)	Blank(s)	Blank(s)	Ten-digit EOD (1988-2003)	Melanoma of the Skin	Active follow-up	No	Yes	2
Blank(s)	Blank(s)	Blank(s)	Thirteen-digit (expanded) site specific EOD (1973-1982)	Other Biliary	Active follow-up	No	Yes	1
Blank(s)	Blank(s)	Blank(s)	Thirteen-digit (expanded) site specific EOD (1973-1982)	Diseases of Heart	Active follow-up	No	Yes	2
Blank(s)	Blank(s)	Blank(s)	Two-digit site specific EOD (1973-1982)	Breast	SF/Oakland only (originally inactive/now active)	Yes	Yes	1
Blank(s)	Blank(s)	Blank(s)	Thirteen-digit (expanded) site specific EOD (1973-1982)	Alive	Active follow-up	Yes	Yes	1
Blank(s)	Blank(s)	Blank(s)	Two-digit non-specific EOD (1973-1982)	Brain and Other Nervous System	Active follow-up	No	Yes	1
Blank(s)	Blank(s)	Blank(s)	Two-digit site specific EOD (1973-1982)	State DC not available or state DC available but no COD	SF/Oakland only (originally inactive/now active)	Yes	Yes	1
Blank(s)	Blank(s)	Blank(s)	Two-digit site specific EOD (1973-1982)	Pancreas	SF/Oakland only (originally inactive/now active)	Yes	Yes	1
Blank(s)	Blank(s)	Blank(s)	Blank(s)	Chronic Obstructive Pulmonary Disease and Allied Cond	Active follow-up	No	Yes	2
Blank(s)	Blank(s)	Blank(s)	Thirteen-digit (expanded) site specific EOD (1973-1982)	State DC not available or state DC available but no COD	Active follow-up	Yes	Yes	1
Blank(s)	Blank(s)	Blank(s)	Thirteen-digit (expanded) site specific EOD (1973-1982)	Alive	Active follow-up	Yes	Yes	1
Blank(s)	Blank(s)	Blank(s)	Thirteen-digit (expanded) site specific EOD (1973-1982)	Diseases of Heart	Active follow-up	Yes	Yes	1
Blank(s)	Blank(s)	Blank(s)	Thirteen-digit (expanded) site specific EOD (1973-1982)	Breast	Active follow-up	Yes	Yes	1
Blank(s)	Blank(s)	Blank(s)	Thirteen-digit (expanded) site specific EOD (1973-1982)	Melanoma of the Skin	Active follow-up	No	Yes	2
Blank(s)	Blank(s)	Blank(s)	Thirteen-digit (expanded) site specific EOD (1973-1982)	Alive	Active follow-up	Yes	Yes	1
Blank(s)	Blank(s)	Blank(s)	Thirteen-digit (expanded) site specific EOD (1973-1982)	Alzheimers (ICD-9 and 10 only)	Active follow-up	Yes	Yes	1
Blank(s)	Blank(s)	Blank(s)	Thirteen-digit (expanded) site specific EOD (1973-1982)	Melanoma of the Skin	Active follow-up	Yes	Yes	1
9	9	Blank(s)	Ten-digit EOD (1988-2003)	Diseases of Heart	Active follow-up	No	Yes	2
9	9	9	Ten-digit EOD (1988-2003)	Alive	Active follow-up	No	Yes	2
Blank(s)	Blank(s)	Blank(s)	Thirteen-digit (expanded) site specific EOD (1973-1982)	Diseases of Heart	Active follow-up	Yes	Yes	1
Blank(s)	Blank(s)	Blank(s)	Thirteen-digit (expanded) site specific EOD (1973-1982)	Myeloma	Active follow-up	Yes	Yes	1
Blank(s)	Blank(s)	Blank(s)	Two-digit site specific EOD (1973-1982)	Other Cause of Death	Active follow-up	Yes	Yes	1
Blank(s)	Blank(s)	Blank(s)	Two-digit site specific EOD (1973-1982)	Alive	Active follow-up	Yes	Yes	1
Blank(s)	Blank(s)	Blank(s)	Thirteen-digit (expanded) site specific EOD (1973-1982)	Miscellaneous Malignant Cancer	Active follow-up	Yes	Yes	1
Blank(s)	Blank(s)	Blank(s)	Two-digit non-specific EOD (1973-1982)	Melanoma of the Skin	Active follow-up	Yes	Yes	1
Blank(s)	Blank(s)	Blank(s)	Four-digit EOD (1983-1987)	Non-Hodgkin Lymphoma	Active follow-up	No	Yes	2
Blank(s)	Blank(s)	Blank(s)	Thirteen-digit (expanded) site specific EOD (1973-1982)	Melanoma of the Skin	Active follow-up	Yes	Yes	1
Blank(s)	Blank(s)	Blank(s)	Thirteen-digit (expanded) site specific EOD (1973-1982)	Diseases of Heart	Active follow-up	Yes	Yes	1
Blank(s)	Blank(s)	Blank(s)	Thirteen-digit (expanded) site specific EOD (1973-1982)	Alive	Active follow-up	Yes	Yes	1
Blank(s)	Blank(s)	Blank(s)	Thirteen-digit (expanded) site specific EOD (1973-1982)	Diseases of Heart	Active follow-up	Yes	Yes	1
Blank(s)	Blank(s)	Blank(s)	Thirteen-digit (expanded) site specific EOD (1973-1982)	Diabetes Mellitus	Active follow-up	Yes	Yes	1
Blank(s)	Blank(s)	Blank(s)	Two-digit non-specific EOD (1973-1982)	Alive	SF/Oakland only (originally inactive/now active)	Yes	Yes	1
9	9	Blank(s)	Ten-digit EOD (1988-2003)	Melanoma of the Skin	Active follow-up	No	Yes	1
Blank(s)	Blank(s)	Blank(s)	Two-digit site specific EOD (1973-1982)	Alive	SF/Oakland only (originally inactive/now active)	Yes	Yes	1
Blank(s)	Blank(s)	Blank(s)	Thirteen-digit (expanded) site specific EOD (1973-1982)	Melanoma of the Skin	Active follow-up	Yes	Yes	1
Blank(s)	Blank(s)	Blank(s)	Blank(s)	Melanoma of the Skin	Active follow-up	No	No	2
Blank(s)	Blank(s)	Blank(s)	Thirteen-digit (expanded) site specific EOD (1973-1982)	Melanoma of the Skin	Active follow-up	Yes	Yes	1
9	9	9	Ten-digit EOD (1988-2003)	Cerebrovascular Diseases	Active follow-up	No	Yes	2
Blank(s)	Blank(s)	Blank(s)	Thirteen-digit (expanded) site specific EOD (1973-1982)	Diseases of Heart	Active follow-up	Yes	Yes	1
Blank(s)	Blank(s)	Blank(s)	Thirteen-digit (expanded) site specific EOD (1973-1982)	Alive	Active follow-up	Yes	Yes	1
Blank(s)	Blank(s)	Blank(s)	Thirteen-digit (expanded) site specific EOD (1973-1982)	Melanoma of the Skin	Active follow-up	Yes	Yes	1
Blank(s)	Blank(s)	Blank(s)	Thirteen-digit (expanded) site specific EOD (1973-1982)	Melanoma of the Skin	Active follow-up	Yes	Yes	1
Blank(s)	Blank(s)	Blank(s)	Two-digit site specific EOD (1973-1982)	Pneumonia and Influenza	SF/Oakland only (originally inactive/now active)	Yes	Yes	1
9	9	Blank(s)	Ten-digit EOD (1988-2003)	Pneumonia and Influenza	Active follow-up	No	Yes	2
Blank(s)	Blank(s)	Blank(s)	Two-digit site specific EOD (1973-1982)	Melanoma of the Skin	Active follow-up	Yes	Yes	1
Blank(s)	Blank(s)	Blank(s)	Thirteen-digit (expanded) site specific EOD (1973-1982)	Alive	Active follow-up	Yes	Yes	1
Blank(s)	Blank(s)	Blank(s)	Thirteen-digit (expanded) site specific EOD (1973-1982)	Alive	Active follow-up	Yes	Yes	1
Blank(s)	Blank(s)	Blank(s)	Two-digit site specific EOD (1973-1982)	Myeloma	Active follow-up	Yes	Yes	1
Blank(s)	Blank(s)	Blank(s)	Thirteen-digit (expanded) site specific EOD (1973-1982)	Melanoma of the Skin	Active follow-up	Yes	Yes	1
Blank(s)	Blank(s)	Blank(s)	Two-digit site specific EOD (1973-1982)	Other Cause of Death	Active follow-up	Yes	Yes	1
9	9	Blank(s)	Ten-digit EOD (1988-2003)	Breast	Active follow-up	Yes	Yes	3
9	9	9	Ten-digit EOD (1988-2003)	Breast	Active follow-up	No	No	6
Blank(s)	Blank(s)	Blank(s)	Thirteen-digit (expanded) site specific EOD (1973-1982)	Alive	Active follow-up	Yes	Yes	1
Blank(s)	Blank(s)	Blank(s)	Two-digit site specific EOD (1973-1982)	Pneumonia and Influenza	SF/Oakland only (originally inactive/now active)	Yes	Yes	1
Blank(s)	Blank(s)	Blank(s)	Blank(s)	Alive	Active follow-up	No	No	2
Blank(s)	Blank(s)	Blank(s)	Thirteen-digit (expanded) site specific EOD (1973-1982)	State DC not available or state DC available but no COD	Active follow-up	Yes	Yes	1
Blank(s)	Blank(s)	Blank(s)	Thirteen-digit (expanded) site specific EOD (1973-1982)	Melanoma of the Skin	Active follow-up	Yes	Yes	1
Blank(s)	Blank(s)	Blank(s)	Thirteen-digit (expanded) site specific EOD (1973-1982)	Pneumonia and Influenza	Active follow-up	Yes	Yes	1
Blank(s)	Blank(s)	Blank(s)	Four-digit EOD (1983-1987)	Prostate	Active follow-up	No	Yes	2
9	9	9	Ten-digit EOD (1988-2003)	Melanoma of the Skin	Active follow-up	No	Yes	3
Blank(s)	Blank(s)	Blank(s)	Two-digit site specific EOD (1973-1982)	Diseases of Heart	Active follow-up	Yes	Yes	1
Blank(s)	Blank(s)	Blank(s)	Thirteen-digit (expanded) site specific EOD (1973-1982)	Alive	Active follow-up	Yes	Yes	1
Blank(s)	Blank(s)	Blank(s)	Thirteen-digit (expanded) site specific EOD (1973-1982)	Diseases of Heart	Active follow-up	Yes	Yes	1
Blank(s)	Blank(s)	Blank(s)	Thirteen-digit (expanded) site specific EOD (1973-1982)	Other Cause of Death	Active follow-up	Yes	Yes	1
Blank(s)	Blank(s)	Blank(s)	Two-digit site specific EOD (1973-1982)	Melanoma of the Skin	Active follow-up	Yes	Yes	1
Blank(s)	Blank(s)	Blank(s)	Two-digit site specific EOD (1973-1982)	Melanoma of the Skin	Active follow-up	Yes	Yes	1
Blank(s)	Blank(s)	Blank(s)	Two-digit site specific EOD (1973-1982)	Cerebrovascular Diseases	SF/Oakland only (originally inactive/now active)	Yes	Yes	1
Blank(s)	Blank(s)	Blank(s)	Thirteen-digit (expanded) site specific EOD (1973-1982)	Melanoma of the Skin	Active follow-up	Yes	Yes	1
Blank(s)	Blank(s)	Blank(s)	Thirteen-digit (expanded) site specific EOD (1973-1982)	Alive	Active follow-up	Yes	Yes	1
Blank(s)	Blank(s)	Blank(s)	Thirteen-digit (expanded) site specific EOD (1973-1982)	Melanoma of the Skin	Active follow-up	No	Yes	2
Blank(s)	Blank(s)	Blank(s)	Two-digit site specific EOD (1973-1982)	Alive	Active follow-up	Yes	Yes	1
Blank(s)	Blank(s)	Blank(s)	Two-digit site specific EOD (1973-1982)	State DC not available or state DC available but no COD	Active follow-up	Yes	Yes	1
Blank(s)	Blank(s)	Blank(s)	Two-digit site specific EOD (1973-1982)	Cerebrovascular Diseases	Active follow-up	Yes	Yes	1
Blank(s)	Blank(s)	Blank(s)	Thirteen-digit (expanded) site specific EOD (1973-1982)	Melanoma of the Skin	Active follow-up	Yes	Yes	1
Blank(s)	Blank(s)	Blank(s)	Two-digit site specific EOD (1973-1982)	Cerebrovascular Diseases	Active follow-up	Yes	Yes	1
Blank(s)	Blank(s)	Blank(s)	Thirteen-digit (expanded) site specific EOD (1973-1982)	Diseases of Heart	Active follow-up	Yes	Yes	1
Blank(s)	Blank(s)	Blank(s)	Thirteen-digit (expanded) site specific EOD (1973-1982)	Lung and Bronchus	Active follow-up	Yes	Yes	1
Blank(s)	Blank(s)	Blank(s)	Thirteen-digit (expanded) site specific EOD (1973-1982)	Diseases of Heart	Active follow-up	Yes	Yes	1
Blank(s)	Blank(s)	Blank(s)	Thirteen-digit (expanded) site specific EOD (1973-1982)	Other Cause of Death	Active follow-up	Yes	Yes	1
Blank(s)	Blank(s)	Blank(s)	Thirteen-digit (expanded) site specific EOD (1973-1982)	Alive	Active follow-up	Yes	Yes	1
9	9	Blank(s)	Ten-digit EOD (1988-2003)	Melanoma of the Skin	Active follow-up	No	Yes	2
Blank(s)	Blank(s)	Blank(s)	Thirteen-digit (expanded) site specific EOD (1973-1982)	Melanoma of the Skin	Active follow-up	Yes	Yes	1
Blank(s)	Blank(s)	Blank(s)	Thirteen-digit (expanded) site specific EOD (1973-1982)	Ovary	Active follow-up	Yes	Yes	1
Blank(s)	Blank(s)	Blank(s)	Two-digit non-specific EOD (1973-1982)	Melanoma of the Skin	Active follow-up	Yes	Yes	1
Blank(s)	Blank(s)	Blank(s)	Thirteen-digit (expanded) site specific EOD (1973-1982)	Cerebrovascular Diseases	Active follow-up	Yes	Yes	1
Blank(s)	Blank(s)	Blank(s)	Thirteen-digit (expanded) site specific EOD (1973-1982)	Melanoma of the Skin	Active follow-up	Yes	Yes	1
Blank(s)	Blank(s)	Blank(s)	Thirteen-digit (expanded) site specific EOD (1973-1982)	Alive	Active follow-up	Yes	Yes	1
Blank(s)	Blank(s)	Blank(s)	Thirteen-digit (expanded) site specific EOD (1973-1982)	Diseases of Heart	Active follow-up	Yes	Yes	1
9	9	Blank(s)	Ten-digit EOD (1988-2003)	Diseases of Heart	Active follow-up	No	Yes	5
Blank(s)	Blank(s)	Blank(s)	Blank(s)	Diseases of Heart	Active follow-up	No	No	6
Blank(s)	Blank(s)	Blank(s)	Thirteen-digit (expanded) site specific EOD (1973-1982)	Melanoma of the Skin	Active follow-up	Yes	Yes	1
Blank(s)	Blank(s)	Blank(s)	Two-digit site specific EOD (1973-1982)	Accidents and Adverse Effects	Active follow-up	Yes	Yes	1
9	9	Blank(s)	Ten-digit EOD (1988-2003)	Diseases of Heart	Active follow-up	No	Yes	2
Blank(s)	Blank(s)	Blank(s)	Thirteen-digit (expanded) site specific EOD (1973-1982)	Other Cause of Death	SF/Oakland only (originally inactive/now active)	Yes	Yes	1
Blank(s)	Blank(s)	Blank(s)	Two-digit site specific EOD (1973-1982)	Melanoma of the Skin	Active follow-up	Yes	Yes	1
Blank(s)	Blank(s)	Blank(s)	Two-digit site specific EOD (1973-1982)	Melanoma of the Skin	Active follow-up	Yes	Yes	1
Blank(s)	Blank(s)	Blank(s)	Thirteen-digit (expanded) site specific EOD (1973-1982)	Diseases of Heart	Active follow-up	Yes	Yes	1
9	9	Blank(s)	Ten-digit EOD (1988-2003)	Alive	Active follow-up	No	Yes	2
Blank(s)	Blank(s)	Blank(s)	Blank(s)	Alive	Active follow-up	No	No	3
Blank(s)	Blank(s)	Blank(s)	Thirteen-digit (expanded) site specific EOD (1973-1982)	Chronic Obstructive Pulmonary Disease and Allied Cond	Active follow-up	Yes	Yes	1
Blank(s)	Blank(s)	Blank(s)	Two-digit site specific EOD (1973-1982)	Alive	Active follow-up	Yes	Yes	1
Blank(s)	Blank(s)	Blank(s)	Two-digit site specific EOD (1973-1982)	Alive	Active follow-up	Yes	Yes	1
Blank(s)	Blank(s)	Blank(s)	Two-digit site specific EOD (1973-1982)	Cerebrovascular Diseases	Active follow-up	Yes	Yes	1
Blank(s)	Blank(s)	Blank(s)	Thirteen-digit (expanded) site specific EOD (1973-1982)	Pancreas	Active follow-up	Yes	Yes	1
Blank(s)	Blank(s)	Blank(s)	Thirteen-digit (expanded) site specific EOD (1973-1982)	Cerebrovascular Diseases	Active follow-up	Yes	Yes	1
Blank(s)	Blank(s)	Blank(s)	Two-digit non-specific EOD (1973-1982)	Non-Hodgkin Lymphoma	Active follow-up	Yes	Yes	1
Blank(s)	Blank(s)	Blank(s)	Thirteen-digit (expanded) site specific EOD (1973-1982)	Other Cause of Death	Active follow-up	Yes	Yes	1
Blank(s)	Blank(s)	Blank(s)	Four-digit EOD (1983-1987)	Miscellaneous Malignant Cancer	Active follow-up	Yes	Yes	2
Blank(s)	Blank(s)	Blank(s)	Thirteen-digit (expanded) site specific EOD (1973-1982)	Diseases of Heart	Active follow-up	Yes	Yes	1
Blank(s)	Blank(s)	Blank(s)	Two-digit site specific EOD (1973-1982)	Chronic Obstructive Pulmonary Disease and Allied Cond	Active follow-up	Yes	Yes	1
Blank(s)	Blank(s)	Blank(s)	Thirteen-digit (expanded) site specific EOD (1973-1982)	Melanoma of the Skin	Active follow-up	Yes	Yes	1
Blank(s)	Blank(s)	Blank(s)	Blank(s)	Alive	Active follow-up	No	Yes	1
Blank(s)	Blank(s)	Blank(s)	Two-digit non-specific EOD (1973-1982)	Cerebrovascular Diseases	Active follow-up	Yes	Yes	1
Blank(s)	Blank(s)	Blank(s)	Thirteen-digit (expanded) site specific EOD (1973-1982)	Melanoma of the Skin	Active follow-up	Yes	Yes	1
Blank(s)	Blank(s)	Blank(s)	Thirteen-digit (expanded) site specific EOD (1973-1982)	Other Infectious and Parasitic Diseases including HIV	Active follow-up	Yes	Yes	1
Blank(s)	Blank(s)	Blank(s)	Thirteen-digit (expanded) site specific EOD (1973-1982)	Cerebrovascular Diseases	Active follow-up	Yes	Yes	1
Blank(s)	Blank(s)	Blank(s)	Thirteen-digit (expanded) site specific EOD (1973-1982)	Alive	Active follow-up	Yes	Yes	1
Blank(s)	Blank(s)	Blank(s)	Thirteen-digit (expanded) site specific EOD (1973-1982)	Alive	Active follow-up	Yes	Yes	1
Blank(s)	Blank(s)	Blank(s)	Two-digit site specific EOD (1973-1982)	State DC not available or state DC available but no COD	SF/Oakland only (originally inactive/now active)	Yes	Yes	1
Blank(s)	Blank(s)	Blank(s)	Two-digit site specific EOD (1973-1982)	Diseases of Heart	SF/Oakland only (originally inactive/now active)	Yes	Yes	1
Blank(s)	Blank(s)	Blank(s)	Thirteen-digit (expanded) site specific EOD (1973-1982)	State DC not available or state DC available but no COD	Active follow-up	Yes	Yes	1
Blank(s)	Blank(s)	Blank(s)	Ten-digit EOD (1988-2003)	Melanoma of the Skin	Active follow-up	No	Yes	2
Blank(s)	Blank(s)	Blank(s)	Thirteen-digit (expanded) site specific EOD (1973-1982)	Other Oral Cavity and Pharynx	Active follow-up	Yes	Yes	1
Blank(s)	Blank(s)	Blank(s)	Two-digit non-specific EOD (1973-1982)	Alive	Active follow-up	Yes	Yes	1
Blank(s)	Blank(s)	Blank(s)	Thirteen-digit (expanded) site specific EOD (1973-1982)	Other Cause of Death	Active follow-up	No	Yes	2
Blank(s)	Blank(s)	Blank(s)	Thirteen-digit (expanded) site specific EOD (1973-1982)	Cerebrovascular Diseases	Active follow-up	Yes	Yes	1
Blank(s)	Blank(s)	Blank(s)	Two-digit site specific EOD (1973-1982)	Diseases of Heart	SF/Oakland only (originally inactive/now active)	Yes	Yes	1
Blank(s)	Blank(s)	Blank(s)	Thirteen-digit (expanded) site specific EOD (1973-1982)	Diseases of Heart	Active follow-up	Yes	Yes	1
Blank(s)	Blank(s)	Blank(s)	Thirteen-digit (expanded) site specific EOD (1973-1982)	Prostate	Active follow-up	Yes	Yes	1
Blank(s)	Blank(s)	Blank(s)	Two-digit site specific EOD (1973-1982)	Melanoma of the Skin	Active follow-up	Yes	Yes	1
Blank(s)	Blank(s)	Blank(s)	Thirteen-digit (expanded) site specific EOD (1973-1982)	Melanoma of the Skin	Active follow-up	No	Yes	2
Blank(s)	Blank(s)	Blank(s)	Two-digit site specific EOD (1973-1982)	Alive	Active follow-up	Yes	Yes	1
Blank(s)	Blank(s)	Blank(s)	Blank(s)	Alive	Active follow-up	No	Yes	2
Blank(s)	Blank(s)	Blank(s)	Thirteen-digit (expanded) site specific EOD (1973-1982)	Other Cause of Death	Active follow-up	Yes	Yes	1
Blank(s)	Blank(s)	Blank(s)	Thirteen-digit (expanded) site specific EOD (1973-1982)	Chronic Obstructive Pulmonary Disease and Allied Cond	Active follow-up	Yes	Yes	1
Blank(s)	Blank(s)	Blank(s)	Two-digit site specific EOD (1973-1982)	Chronic Obstructive Pulmonary Disease and Allied Cond	Active follow-up	Yes	Yes	1
Blank(s)	Blank(s)	Blank(s)	Two-digit site specific EOD (1973-1982)	Alive	Active follow-up	Yes	Yes	1
Blank(s)	Blank(s)	Blank(s)	Thirteen-digit (expanded) site specific EOD (1973-1982)	Melanoma of the Skin	Active follow-up	No	Yes	2
Blank(s)	Blank(s)	Blank(s)	Two-digit site specific EOD (1973-1982)	Alive	Active follow-up	Yes	Yes	1
Blank(s)	Blank(s)	Blank(s)	Thirteen-digit (expanded) site specific EOD (1973-1982)	Alive	Active follow-up	Yes	Yes	1
Blank(s)	Blank(s)	Blank(s)	Thirteen-digit (expanded) site specific EOD (1973-1982)	Alive	Active follow-up	Yes	Yes	1
Blank(s)	Blank(s)	Blank(s)	Two-digit non-specific EOD (1973-1982)	Melanoma of the Skin	Active follow-up	Yes	Yes	1
Blank(s)	Blank(s)	Blank(s)	Thirteen-digit (expanded) site specific EOD (1973-1982)	Melanoma of the Skin	Active follow-up	No	Yes	2
Blank(s)	Blank(s)	Blank(s)	Two-digit non-specific EOD (1973-1982)	Melanoma of the Skin	Active follow-up	Yes	Yes	1
Blank(s)	Blank(s)	Blank(s)	Thirteen-digit (expanded) site specific EOD (1973-1982)	Melanoma of the Skin	Active follow-up	Yes	Yes	1
Blank(s)	Blank(s)	Blank(s)	Thirteen-digit (expanded) site specific EOD (1973-1982)	State DC not available or state DC available but no COD	Active follow-up	Yes	Yes	1
Blank(s)	Blank(s)	Blank(s)	Thirteen-digit (expanded) site specific EOD (1973-1982)	Other Cause of Death	Active follow-up	Yes	Yes	1
Blank(s)	Blank(s)	Blank(s)	Thirteen-digit (expanded) site specific EOD (1973-1982)	Colon excluding Rectum	Active follow-up	Yes	Yes	1
Blank(s)	Blank(s)	Blank(s)	Thirteen-digit (expanded) site specific EOD (1973-1982)	Brain and Other Nervous System	Active follow-up	Yes	Yes	1
Blank(s)	Blank(s)	Blank(s)	Thirteen-digit (expanded) site specific EOD (1973-1982)	Brain and Other Nervous System	Active follow-up	Yes	Yes	1
Blank(s)	Blank(s)	Blank(s)	Blank(s)	Alive	Active follow-up	No	Yes	2
Blank(s)	Blank(s)	Blank(s)	Blank(s)	Alive	Active follow-up	No	Yes	2
Blank(s)	Blank(s)	Blank(s)	Thirteen-digit (expanded) site specific EOD (1973-1982)	Melanoma of the Skin	Active follow-up	Yes	Yes	1
Blank(s)	Blank(s)	Blank(s)	Blank(s)	Melanoma of the Skin	Active follow-up	No	Yes	3
Blank(s)	Blank(s)	Blank(s)	Thirteen-digit (expanded) site specific EOD (1973-1982)	Diseases of Heart	Active follow-up	Yes	Yes	1
Blank(s)	Blank(s)	Blank(s)	Four-digit EOD (1983-1987)	Cerebrovascular Diseases	Active follow-up	No	Yes	2
Blank(s)	Blank(s)	Blank(s)	Thirteen-digit (expanded) site specific EOD (1973-1982)	Melanoma of the Skin	Active follow-up	Yes	Yes	1
Blank(s)	Blank(s)	Blank(s)	Thirteen-digit (expanded) site specific EOD (1973-1982)	Diseases of Heart	Active follow-up	Yes	Yes	1
Blank(s)	Blank(s)	Blank(s)	Two-digit site specific EOD (1973-1982)	Alive	Active follow-up	Yes	Yes	1
9	9	Blank(s)	Ten-digit EOD (1988-2003)	Alive	Active follow-up	No	No	2
Blank(s)	Blank(s)	Blank(s)	Blank(s)	Alive	Active follow-up	No	No	4
Blank(s)	Blank(s)	Blank(s)	Thirteen-digit (expanded) site specific EOD (1973-1982)	Melanoma of the Skin	Active follow-up	Yes	Yes	1
Blank(s)	Blank(s)	Blank(s)	Two-digit site specific EOD (1973-1982)	Diseases of Heart	Active follow-up	Yes	Yes	1
Blank(s)	Blank(s)	Blank(s)	Thirteen-digit (expanded) site specific EOD (1973-1982)	Alive	Active follow-up	Yes	Yes	1
Blank(s)	Blank(s)	Blank(s)	Thirteen-digit (expanded) site specific EOD (1973-1982)	Melanoma of the Skin	Active follow-up	Yes	Yes	1
Blank(s)	Blank(s)	Blank(s)	Thirteen-digit (expanded) site specific EOD (1973-1982)	Alive	Active follow-up	Yes	Yes	1
Blank(s)	Blank(s)	Blank(s)	Two-digit site specific EOD (1973-1982)	Melanoma of the Skin	SF/Oakland only (originally inactive/now active)	Yes	Yes	1
Blank(s)	Blank(s)	Blank(s)	Thirteen-digit (expanded) site specific EOD (1973-1982)	Atherosclerosis	Active follow-up	Yes	Yes	1
Blank(s)	Blank(s)	Blank(s)	Two-digit site specific EOD (1973-1982)	Myeloma	Active follow-up	Yes	Yes	1
Blank(s)	Blank(s)	Blank(s)	Two-digit site specific EOD (1973-1982)	Melanoma of the Skin	SF/Oakland only (originally inactive/now active)	Yes	Yes	1
Blank(s)	Blank(s)	Blank(s)	Thirteen-digit (expanded) site specific EOD (1973-1982)	Alive	Active follow-up	Yes	Yes	1
Blank(s)	Blank(s)	Blank(s)	Two-digit site specific EOD (1973-1982)	Other Cause of Death	Active follow-up	Yes	Yes	1
Blank(s)	Blank(s)	Blank(s)	Two-digit site specific EOD (1973-1982)	Alive	Active follow-up	Yes	Yes	1
Blank(s)	Blank(s)	Blank(s)	Two-digit site specific EOD (1973-1982)	Melanoma of the Skin	Active follow-up	Yes	Yes	1
Blank(s)	Blank(s)	Blank(s)	Thirteen-digit (expanded) site specific EOD (1973-1982)	Alive	Active follow-up	Yes	Yes	1
Blank(s)	Blank(s)	Blank(s)	Thirteen-digit (expanded) site specific EOD (1973-1982)	Alive	Active follow-up	Yes	Yes	1
Blank(s)	Blank(s)	Blank(s)	Thirteen-digit (expanded) site specific EOD (1973-1982)	Nephritis, Nephrotic Syndrome and Nephrosis	Active follow-up	Yes	Yes	1
Blank(s)	Blank(s)	Blank(s)	Thirteen-digit (expanded) site specific EOD (1973-1982)	Alive	Active follow-up	Yes	Yes	1
Blank(s)	Blank(s)	Blank(s)	Thirteen-digit (expanded) site specific EOD (1973-1982)	Alive	Active follow-up	Yes	Yes	1
Blank(s)	Blank(s)	Blank(s)	Thirteen-digit (expanded) site specific EOD (1973-1982)	Diseases of Heart	Active follow-up	Yes	Yes	1
Blank(s)	Blank(s)	Blank(s)	Thirteen-digit (expanded) site specific EOD (1973-1982)	Alive	Active follow-up	Yes	Yes	1
Blank(s)	Blank(s)	Blank(s)	Thirteen-digit (expanded) site specific EOD (1973-1982)	Alive	Active follow-up	Yes	Yes	1
Blank(s)	Blank(s)	Blank(s)	Thirteen-digit (expanded) site specific EOD (1973-1982)	Alive	Active follow-up	Yes	Yes	1
Blank(s)	Blank(s)	Blank(s)	Thirteen-digit (expanded) site specific EOD (1973-1982)	Suicide and Self-Inflicted Injury	Active follow-up	Yes	Yes	1
Blank(s)	Blank(s)	Blank(s)	Two-digit site specific EOD (1973-1982)	Suicide and Self-Inflicted Injury	SF/Oakland only (originally inactive/now active)	Yes	Yes	1
Blank(s)	Blank(s)	Blank(s)	Two-digit site specific EOD (1973-1982)	Alive	SF/Oakland only (originally inactive/now active)	Yes	Yes	1
Blank(s)	Blank(s)	Blank(s)	Thirteen-digit (expanded) site specific EOD (1973-1982)	Alive	Active follow-up	No	No	2
Blank(s)	Blank(s)	Blank(s)	Blank(s)	Alive	Active follow-up	No	No	3
Blank(s)	Blank(s)	Blank(s)	Two-digit site specific EOD (1973-1982)	Alive	Active follow-up	Yes	Yes	1
9	9	Blank(s)	Ten-digit EOD (1988-2003)	Diseases of Heart	Active follow-up	No	Yes	3
Blank(s)	Blank(s)	Blank(s)	Thirteen-digit (expanded) site specific EOD (1973-1982)	Alive	Active follow-up	Yes	Yes	1
Blank(s)	Blank(s)	Blank(s)	Two-digit site specific EOD (1973-1982)	Alive	SF/Oakland only (originally inactive/now active)	Yes	Yes	1
9	9	9	Ten-digit EOD (1988-2003)	Cerebrovascular Diseases	Active follow-up	No	Yes	3
Blank(s)	Blank(s)	Blank(s)	Thirteen-digit (expanded) site specific EOD (1973-1982)	Lung and Bronchus	Active follow-up	Yes	Yes	1
9	9	Blank(s)	Ten-digit EOD (1988-2003)	Lung and Bronchus	Active follow-up	No	No	2
Blank(s)	Blank(s)	Blank(s)	Two-digit site specific EOD (1973-1982)	Alive	Active follow-up	Yes	Yes	1
Blank(s)	Blank(s)	Blank(s)	Blank(s)	Alive	Active follow-up	No	Yes	2
Blank(s)	Blank(s)	Blank(s)	Thirteen-digit (expanded) site specific EOD (1973-1982)	Alive	Active follow-up	Yes	Yes	1
Blank(s)	Blank(s)	Blank(s)	Thirteen-digit (expanded) site specific EOD (1973-1982)	Alive	Active follow-up	Yes	Yes	1
9	9	Blank(s)	Ten-digit EOD (1988-2003)	Other Cause of Death	Active follow-up	No	Yes	3
Blank(s)	Blank(s)	Blank(s)	Thirteen-digit (expanded) site specific EOD (1973-1982)	Diseases of Heart	Active follow-up	Yes	Yes	1
Blank(s)	Blank(s)	Blank(s)	Thirteen-digit (expanded) site specific EOD (1973-1982)	Nephritis, Nephrotic Syndrome and Nephrosis	Active follow-up	Yes	Yes	1
Blank(s)	Blank(s)	Blank(s)	Two-digit site specific EOD (1973-1982)	Alive	Active follow-up	Yes	Yes	1
Blank(s)	Blank(s)	Blank(s)	Blank(s)	Melanoma of the Skin	Active follow-up	No	Yes	3
Blank(s)	Blank(s)	Blank(s)	Two-digit site specific EOD (1973-1982)	Alive	Active follow-up	Yes	Yes	1
Blank(s)	Blank(s)	Blank(s)	Two-digit site specific EOD (1973-1982)	Melanoma of the Skin	Active follow-up	Yes	Yes	1
Blank(s)	Blank(s)	Blank(s)	Two-digit site specific EOD (1973-1982)	Hypertension without Heart Disease	Active follow-up	Yes	Yes	1
Blank(s)	Blank(s)	Blank(s)	Thirteen-digit (expanded) site specific EOD (1973-1982)	Melanoma of the Skin	Active follow-up	Yes	Yes	1
Blank(s)	Blank(s)	Blank(s)	Thirteen-digit (expanded) site specific EOD (1973-1982)	Melanoma of the Skin	Active follow-up	Yes	Yes	1
Blank(s)	Blank(s)	Blank(s)	Two-digit site specific EOD (1973-1982)	Alive	SF/Oakland only (originally inactive/now active)	Yes	Yes	1
Blank(s)	Blank(s)	Blank(s)	Two-digit site specific EOD (1973-1982)	Non-Hodgkin Lymphoma	Active follow-up	Yes	Yes	1
Blank(s)	Blank(s)	Blank(s)	Thirteen-digit (expanded) site specific EOD (1973-1982)	Alive	Active follow-up	Yes	Yes	1
Blank(s)	Blank(s)	Blank(s)	Thirteen-digit (expanded) site specific EOD (1973-1982)	Breast	Active follow-up	Yes	Yes	1
Blank(s)	Blank(s)	Blank(s)	Thirteen-digit (expanded) site specific EOD (1973-1982)	Diabetes Mellitus	Active follow-up	Yes	Yes	1
9	9	9	Ten-digit EOD (1988-2003)	Alive	Active follow-up	No	No	2
Blank(s)	Blank(s)	Blank(s)	Thirteen-digit (expanded) site specific EOD (1973-1982)	Alive	Active follow-up	Yes	Yes	1
Blank(s)	Blank(s)	Blank(s)	Thirteen-digit (expanded) site specific EOD (1973-1982)	Diseases of Heart	Active follow-up	Yes	Yes	1
Blank(s)	Blank(s)	Blank(s)	Ten-digit EOD (1988-2003)	Diseases of Heart	Active follow-up	No	Yes	2
9	9	9	Ten-digit EOD (1988-2003)	Melanoma of the Skin	Active follow-up	No	No	2
Blank(s)	Blank(s)	Blank(s)	Thirteen-digit (expanded) site specific EOD (1973-1982)	Alive	Active follow-up	Yes	Yes	1
Blank(s)	Blank(s)	Blank(s)	Thirteen-digit (expanded) site specific EOD (1973-1982)	Cerebrovascular Diseases	Active follow-up	Yes	Yes	1
Blank(s)	Blank(s)	Blank(s)	Thirteen-digit (expanded) site specific EOD (1973-1982)	Cerebrovascular Diseases	Active follow-up	No	Yes	2
Blank(s)	Blank(s)	Blank(s)	Thirteen-digit (expanded) site specific EOD (1973-1982)	Melanoma of the Skin	Active follow-up	Yes	Yes	1
9	9	Blank(s)	Ten-digit EOD (1988-2003)	Diseases of Heart	Active follow-up	No	Yes	2
Blank(s)	Blank(s)	Blank(s)	Thirteen-digit (expanded) site specific EOD (1973-1982)	Aortic Aneurysm and Dissection	Active follow-up	Yes	Yes	1
Blank(s)	Blank(s)	Blank(s)	Thirteen-digit (expanded) site specific EOD (1973-1982)	Alive	Active follow-up	Yes	Yes	1
Blank(s)	Blank(s)	Blank(s)	Two-digit site specific EOD (1973-1982)	Alive	Active follow-up	Yes	Yes	1
Blank(s)	Blank(s)	Blank(s)	Thirteen-digit (expanded) site specific EOD (1973-1982)	Melanoma of the Skin	Active follow-up	Yes	Yes	1
Blank(s)	Blank(s)	Blank(s)	Thirteen-digit (expanded) site specific EOD (1973-1982)	Alive	Active follow-up	Yes	Yes	1
Blank(s)	Blank(s)	Blank(s)	Thirteen-digit (expanded) site specific EOD (1973-1982)	Diseases of Heart	Active follow-up	Yes	Yes	1
Blank(s)	Blank(s)	Blank(s)	Two-digit site specific EOD (1973-1982)	Melanoma of the Skin	Active follow-up	Yes	Yes	1
Blank(s)	Blank(s)	Blank(s)	Two-digit site specific EOD (1973-1982)	Acute Myeloid Leukemia	SF/Oakland only (originally inactive/now active)	Yes	Yes	1
9	9	9	Ten-digit EOD (1988-2003)	Melanoma of the Skin	Active follow-up	No	Yes	3
Blank(s)	Blank(s)	Blank(s)	Thirteen-digit (expanded) site specific EOD (1973-1982)	Prostate	Active follow-up	Yes	Yes	1
Blank(s)	Blank(s)	Blank(s)	Four-digit EOD (1983-1987)	Cerebrovascular Diseases	Active follow-up	No	Yes	2
Blank(s)	Blank(s)	Blank(s)	Two-digit non-specific EOD (1973-1982)	Melanoma of the Skin	Active follow-up	Yes	Yes	1
Blank(s)	Blank(s)	Blank(s)	Thirteen-digit (expanded) site specific EOD (1973-1982)	Melanoma of the Skin	Active follow-up	Yes	Yes	1
Blank(s)	Blank(s)	Blank(s)	Thirteen-digit (expanded) site specific EOD (1973-1982)	Chronic Obstructive Pulmonary Disease and Allied Cond	Active follow-up	Yes	Yes	1
Blank(s)	Blank(s)	Blank(s)	Two-digit site specific EOD (1973-1982)	Alive	SF/Oakland only (originally inactive/now active)	Yes	Yes	1
Blank(s)	Blank(s)	Blank(s)	Thirteen-digit (expanded) site specific EOD (1973-1982)	Alive	Active follow-up	Yes	Yes	1
Blank(s)	Blank(s)	Blank(s)	Thirteen-digit (expanded) site specific EOD (1973-1982)	Diseases of Heart	Active follow-up	Yes	Yes	1
Blank(s)	Blank(s)	Blank(s)	Thirteen-digit (expanded) site specific EOD (1973-1982)	Other Infectious and Parasitic Diseases including HIV	Active follow-up	Yes	Yes	1
Blank(s)	Blank(s)	Blank(s)	Blank(s)	Alive	Active follow-up	No	Yes	4
Blank(s)	Blank(s)	Blank(s)	Two-digit site specific EOD (1973-1982)	Alive	SF/Oakland only (originally inactive/now active)	Yes	Yes	1
Blank(s)	Blank(s)	Blank(s)	Thirteen-digit (expanded) site specific EOD (1973-1982)	Diseases of Heart	Active follow-up	Yes	Yes	1
Blank(s)	Blank(s)	Blank(s)	Thirteen-digit (expanded) site specific EOD (1973-1982)	Lung and Bronchus	Active follow-up	Yes	Yes	1
Blank(s)	Blank(s)	Blank(s)	Two-digit site specific EOD (1973-1982)	Alzheimers (ICD-9 and 10 only)	SF/Oakland only (originally inactive/now active)	Yes	Yes	1
Blank(s)	Blank(s)	Blank(s)	Thirteen-digit (expanded) site specific EOD (1973-1982)	Other Cause of Death	Active follow-up	Yes	Yes	1
Blank(s)	Blank(s)	Blank(s)	Thirteen-digit (expanded) site specific EOD (1973-1982)	Melanoma of the Skin	Active follow-up	Yes	Yes	1
Blank(s)	Blank(s)	Blank(s)	Thirteen-digit (expanded) site specific EOD (1973-1982)	Alive	Active follow-up	Yes	Yes	1
Blank(s)	Blank(s)	Blank(s)	Thirteen-digit (expanded) site specific EOD (1973-1982)	Alive	Active follow-up	Yes	Yes	1
Blank(s)	Blank(s)	Blank(s)	Two-digit site specific EOD (1973-1982)	Alive	Active follow-up	Yes	Yes	1
Blank(s)	Blank(s)	Blank(s)	Thirteen-digit (expanded) site specific EOD (1973-1982)	Melanoma of the Skin	Active follow-up	Yes	Yes	1
Blank(s)	Blank(s)	Blank(s)	Two-digit site specific EOD (1973-1982)	Lung and Bronchus	SF/Oakland only (originally inactive/now active)	No	Yes	2
Blank(s)	Blank(s)	Blank(s)	Thirteen-digit (expanded) site specific EOD (1973-1982)	Alive	Active follow-up	Yes	Yes	1
Blank(s)	Blank(s)	Blank(s)	Thirteen-digit (expanded) site specific EOD (1973-1982)	Melanoma of the Skin	Active follow-up	Yes	Yes	1
Blank(s)	Blank(s)	Blank(s)	Thirteen-digit (expanded) site specific EOD (1973-1982)	Diseases of Heart	Active follow-up	Yes	Yes	1
Blank(s)	Blank(s)	Blank(s)	Thirteen-digit (expanded) site specific EOD (1973-1982)	Alive	Active follow-up	Yes	Yes	1
Blank(s)	Blank(s)	Blank(s)	Thirteen-digit (expanded) site specific EOD (1973-1982)	Pneumonia and Influenza	Active follow-up	Yes	Yes	1
Blank(s)	Blank(s)	Blank(s)	Thirteen-digit (expanded) site specific EOD (1973-1982)	Chronic Lymphocytic Leukemia	Active follow-up	No	Yes	2
Blank(s)	Blank(s)	Blank(s)	Thirteen-digit (expanded) site specific EOD (1973-1982)	Congenital Anomalies	Active follow-up	Yes	Yes	1
Blank(s)	Blank(s)	Blank(s)	Thirteen-digit (expanded) site specific EOD (1973-1982)	Alive	Active follow-up	Yes	Yes	1
Blank(s)	Blank(s)	Blank(s)	Thirteen-digit (expanded) site specific EOD (1973-1982)	Cerebrovascular Diseases	Active follow-up	Yes	Yes	1
Blank(s)	Blank(s)	Blank(s)	Thirteen-digit (expanded) site specific EOD (1973-1982)	Suicide and Self-Inflicted Injury	Active follow-up	Yes	Yes	1
Blank(s)	Blank(s)	Blank(s)	Thirteen-digit (expanded) site specific EOD (1973-1982)	Diseases of Heart	Active follow-up	Yes	Yes	1
9	9	9	Ten-digit EOD (1988-2003)	Alive	Active follow-up	No	Yes	1
Blank(s)	Blank(s)	Blank(s)	Thirteen-digit (expanded) site specific EOD (1973-1982)	Melanoma of the Skin	Active follow-up	Yes	Yes	1
Blank(s)	Blank(s)	Blank(s)	Thirteen-digit (expanded) site specific EOD (1973-1982)	Cerebrovascular Diseases	Active follow-up	Yes	Yes	1
Blank(s)	Blank(s)	Blank(s)	Thirteen-digit (expanded) site specific EOD (1973-1982)	Alive	Active follow-up	Yes	Yes	1
Blank(s)	Blank(s)	Blank(s)	Thirteen-digit (expanded) site specific EOD (1973-1982)	State DC not available or state DC available but no COD	Active follow-up	Yes	Yes	1
Blank(s)	Blank(s)	Blank(s)	Thirteen-digit (expanded) site specific EOD (1973-1982)	Diseases of Heart	Active follow-up	Yes	Yes	1
Blank(s)	Blank(s)	Blank(s)	Four-digit EOD (1983-1987)	Alive	Active follow-up	No	Yes	1
Blank(s)	Blank(s)	Blank(s)	Two-digit site specific EOD (1973-1982)	Diseases of Heart	SF/Oakland only (originally inactive/now active)	Yes	Yes	1
Blank(s)	Blank(s)	Blank(s)	Thirteen-digit (expanded) site specific EOD (1973-1982)	Soft Tissue including Heart	Active follow-up	Yes	Yes	1
Blank(s)	Blank(s)	Blank(s)	Thirteen-digit (expanded) site specific EOD (1973-1982)	Alive	Active follow-up	Yes	Yes	1
Blank(s)	Blank(s)	Blank(s)	Blank(s)	Hypopharynx	Active follow-up	No	Yes	3
Blank(s)	Blank(s)	Blank(s)	Two-digit site specific EOD (1973-1982)	Diseases of Heart	Active follow-up	Yes	Yes	1
9	9	9	Ten-digit EOD (1988-2003)	Brain and Other Nervous System	Active follow-up	No	Yes	3
Blank(s)	Blank(s)	Blank(s)	Blank(s)	Alive	Active follow-up	No	Yes	2
Blank(s)	Blank(s)	Blank(s)	Two-digit non-specific EOD (1973-1982)	Diseases of Heart	Active follow-up	Yes	Yes	1
Blank(s)	Blank(s)	Blank(s)	Thirteen-digit (expanded) site specific EOD (1973-1982)	Other Cause of Death	Active follow-up	Yes	Yes	1
Blank(s)	Blank(s)	Blank(s)	Four-digit EOD (1983-1987)	Nephritis, Nephrotic Syndrome and Nephrosis	Active follow-up	No	Yes	2
Blank(s)	Blank(s)	Blank(s)	Thirteen-digit (expanded) site specific EOD (1973-1982)	Diseases of Heart	Active follow-up	Yes	Yes	1
Blank(s)	Blank(s)	Blank(s)	Thirteen-digit (expanded) site specific EOD (1973-1982)	Diseases of Heart	Active follow-up	Yes	Yes	1
Blank(s)	Blank(s)	Blank(s)	Thirteen-digit (expanded) site specific EOD (1973-1982)	Alive	Active follow-up	Yes	Yes	1
9	9	Blank(s)	Ten-digit EOD (1988-2003)	Alive	Active follow-up	No	No	2
9	9	Blank(s)	Ten-digit EOD (1988-2003)	Alive	Active follow-up	No	No	3
Blank(s)	Blank(s)	Blank(s)	Two-digit site specific EOD (1973-1982)	Alive	Active follow-up	Yes	Yes	1
Blank(s)	Blank(s)	Blank(s)	Thirteen-digit (expanded) site specific EOD (1973-1982)	Melanoma of the Skin	Active follow-up	Yes	Yes	1
Blank(s)	Blank(s)	Blank(s)	Two-digit site specific EOD (1973-1982)	Alive	Active follow-up	Yes	Yes	1
Blank(s)	Blank(s)	Blank(s)	Thirteen-digit (expanded) site specific EOD (1973-1982)	Other Cause of Death	Active follow-up	Yes	Yes	1
Blank(s)	Blank(s)	Blank(s)	Thirteen-digit (expanded) site specific EOD (1973-1982)	Melanoma of the Skin	Active follow-up	Yes	Yes	1
Blank(s)	Blank(s)	Blank(s)	Two-digit site specific EOD (1973-1982)	Chronic Obstructive Pulmonary Disease and Allied Cond	Active follow-up	Yes	Yes	1
Blank(s)	Blank(s)	Blank(s)	Thirteen-digit (expanded) site specific EOD (1973-1982)	Melanoma of the Skin	Active follow-up	Yes	Yes	1
Blank(s)	Blank(s)	Blank(s)	Ten-digit EOD (1988-2003)	Melanoma of the Skin	Active follow-up	No	No	2
9	9	Blank(s)	Ten-digit EOD (1988-2003)	Alive	Active follow-up	No	Yes	2
Blank(s)	Blank(s)	Blank(s)	Two-digit non-specific EOD (1973-1982)	Aortic Aneurysm and Dissection	Autopsy/death certificate only cases	Yes	Yes	1
Blank(s)	Blank(s)	Blank(s)	Thirteen-digit (expanded) site specific EOD (1973-1982)	Diseases of Heart	Active follow-up	Yes	Yes	1
Blank(s)	Blank(s)	Blank(s)	Thirteen-digit (expanded) site specific EOD (1973-1982)	Alzheimers (ICD-9 and 10 only)	Active follow-up	Yes	Yes	1
Blank(s)	Blank(s)	Blank(s)	Thirteen-digit (expanded) site specific EOD (1973-1982)	Alive	Active follow-up	Yes	Yes	1
Blank(s)	Blank(s)	Blank(s)	Thirteen-digit (expanded) site specific EOD (1973-1982)	Breast	Active follow-up	Yes	Yes	1
Blank(s)	Blank(s)	Blank(s)	Blank(s)	Alive	Active follow-up	No	Yes	2
Blank(s)	Blank(s)	Blank(s)	Thirteen-digit (expanded) site specific EOD (1973-1982)	Other Cause of Death	Active follow-up	Yes	Yes	1
Blank(s)	Blank(s)	Blank(s)	Thirteen-digit (expanded) site specific EOD (1973-1982)	Melanoma of the Skin	Active follow-up	Yes	Yes	1
Blank(s)	Blank(s)	Blank(s)	Thirteen-digit (expanded) site specific EOD (1973-1982)	Melanoma of the Skin	Active follow-up	Yes	Yes	1
9	9	Blank(s)	Ten-digit EOD (1988-2003)	Liver	Active follow-up	No	Yes	2
Blank(s)	Blank(s)	Blank(s)	Two-digit non-specific EOD (1973-1982)	Melanoma of the Skin	Active follow-up	Yes	Yes	1
Blank(s)	Blank(s)	Blank(s)	Two-digit site specific EOD (1973-1982)	Melanoma of the Skin	Active follow-up	Yes	Yes	1
Blank(s)	Blank(s)	Blank(s)	Four-digit EOD (1983-1987)	Nephritis, Nephrotic Syndrome and Nephrosis	Active follow-up	No	Yes	2
Blank(s)	Blank(s)	Blank(s)	Thirteen-digit (expanded) site specific EOD (1973-1982)	Lung and Bronchus	Active follow-up	Yes	Yes	1
Blank(s)	Blank(s)	Blank(s)	Thirteen-digit (expanded) site specific EOD (1973-1982)	Melanoma of the Skin	Active follow-up	Yes	Yes	1
Blank(s)	Blank(s)	Blank(s)	Thirteen-digit (expanded) site specific EOD (1973-1982)	Alive	Active follow-up	Yes	Yes	1
Blank(s)	Blank(s)	Blank(s)	Thirteen-digit (expanded) site specific EOD (1973-1982)	Chronic Liver Disease and Cirrhosis	Active follow-up	Yes	Yes	1
Blank(s)	Blank(s)	Blank(s)	Thirteen-digit (expanded) site specific EOD (1973-1982)	Melanoma of the Skin	SF/Oakland only (originally inactive/now active)	Yes	Yes	1
Blank(s)	Blank(s)	Blank(s)	Two-digit site specific EOD (1973-1982)	Diseases of Heart	Active follow-up	Yes	Yes	1
Blank(s)	Blank(s)	Blank(s)	Thirteen-digit (expanded) site specific EOD (1973-1982)	Alive	Active follow-up	Yes	Yes	1
Blank(s)	Blank(s)	Blank(s)	Thirteen-digit (expanded) site specific EOD (1973-1982)	Alive	Active follow-up	Yes	Yes	1
Blank(s)	Blank(s)	Blank(s)	Thirteen-digit (expanded) site specific EOD (1973-1982)	Diseases of Heart	Active follow-up	Yes	Yes	1
Blank(s)	Blank(s)	Blank(s)	Thirteen-digit (expanded) site specific EOD (1973-1982)	Cerebrovascular Diseases	Active follow-up	Yes	Yes	1
9	9	9	Ten-digit EOD (1988-2003)	Chronic Obstructive Pulmonary Disease and Allied Cond	Active follow-up	No	Yes	2
Blank(s)	Blank(s)	Blank(s)	Thirteen-digit (expanded) site specific EOD (1973-1982)	Melanoma of the Skin	Active follow-up	Yes	Yes	1
Blank(s)	Blank(s)	Blank(s)	Thirteen-digit (expanded) site specific EOD (1973-1982)	Melanoma of the Skin	Active follow-up	No	No	2
Blank(s)	Blank(s)	Blank(s)	Thirteen-digit (expanded) site specific EOD (1973-1982)	Melanoma of the Skin	Active follow-up	Yes	Yes	1
Blank(s)	Blank(s)	Blank(s)	Thirteen-digit (expanded) site specific EOD (1973-1982)	Alive	Active follow-up	Yes	Yes	1
Blank(s)	Blank(s)	Blank(s)	Ten-digit EOD (1988-2003)	Septicemia	Active follow-up	No	Yes	2
Blank(s)	Blank(s)	Blank(s)	Blank(s)	Alive	Active follow-up	No	Yes	2
Blank(s)	Blank(s)	Blank(s)	Thirteen-digit (expanded) site specific EOD (1973-1982)	Myeloma	Active follow-up	Yes	Yes	1
Blank(s)	Blank(s)	Blank(s)	Thirteen-digit (expanded) site specific EOD (1973-1982)	Stomach and Duodenal Ulcers	Active follow-up	Yes	Yes	1
Blank(s)	Blank(s)	Blank(s)	Thirteen-digit (expanded) site specific EOD (1973-1982)	Alive	Active follow-up	Yes	Yes	1
Blank(s)	Blank(s)	Blank(s)	Thirteen-digit (expanded) site specific EOD (1973-1982)	Alive	Active follow-up	Yes	Yes	1
Blank(s)	Blank(s)	Blank(s)	Thirteen-digit (expanded) site specific EOD (1973-1982)	Alive	Active follow-up	Yes	Yes	1
Blank(s)	Blank(s)	Blank(s)	Thirteen-digit (expanded) site specific EOD (1973-1982)	Melanoma of the Skin	Active follow-up	Yes	Yes	1
Blank(s)	Blank(s)	Blank(s)	Thirteen-digit (expanded) site specific EOD (1973-1982)	Alive	Active follow-up	Yes	Yes	1
Blank(s)	Blank(s)	Blank(s)	Thirteen-digit (expanded) site specific EOD (1973-1982)	Alive	Active follow-up	Yes	Yes	1
Blank(s)	Blank(s)	Blank(s)	Four-digit EOD (1983-1987)	Pneumonia and Influenza	Autopsy/death certificate only cases	No	Yes	1
Blank(s)	Blank(s)	Blank(s)	Thirteen-digit (expanded) site specific EOD (1973-1982)	Alive	Active follow-up	Yes	Yes	1
Blank(s)	Blank(s)	Blank(s)	Thirteen-digit (expanded) site specific EOD (1973-1982)	Alive	Active follow-up	Yes	Yes	1
9	9	9	Ten-digit EOD (1988-2003)	Diseases of Heart	Active follow-up	No	Yes	2
Blank(s)	Blank(s)	Blank(s)	Two-digit non-specific EOD (1973-1982)	Melanoma of the Skin	Active follow-up	Yes	Yes	1
Blank(s)	Blank(s)	Blank(s)	Thirteen-digit (expanded) site specific EOD (1973-1982)	Melanoma of the Skin	Active follow-up	Yes	Yes	1
Blank(s)	Blank(s)	Blank(s)	Four-digit EOD (1983-1987)	Hypertension without Heart Disease	Active follow-up	No	Yes	2
Blank(s)	Blank(s)	Blank(s)	Thirteen-digit (expanded) site specific EOD (1973-1982)	Alive	Active follow-up	Yes	Yes	1
Blank(s)	Blank(s)	Blank(s)	Thirteen-digit (expanded) site specific EOD (1973-1982)	Diseases of Heart	Active follow-up	No	Yes	2
Blank(s)	Blank(s)	Blank(s)	Thirteen-digit (expanded) site specific EOD (1973-1982)	Melanoma of the Skin	Active follow-up	Yes	Yes	1
Blank(s)	Blank(s)	Blank(s)	Thirteen-digit (expanded) site specific EOD (1973-1982)	Alive	Active follow-up	Yes	Yes	1
Blank(s)	Blank(s)	Blank(s)	Four-digit EOD (1983-1987)	Alive	Active follow-up	No	Yes	2
Blank(s)	Blank(s)	Blank(s)	Thirteen-digit (expanded) site specific EOD (1973-1982)	Other Cause of Death	Active follow-up	Yes	Yes	1
Blank(s)	Blank(s)	Blank(s)	Thirteen-digit (expanded) site specific EOD (1973-1982)	Other Cause of Death	Active follow-up	Yes	Yes	1
Blank(s)	Blank(s)	Blank(s)	Thirteen-digit (expanded) site specific EOD (1973-1982)	Alive	Active follow-up	Yes	Yes	1
Blank(s)	Blank(s)	Blank(s)	Thirteen-digit (expanded) site specific EOD (1973-1982)	Cerebrovascular Diseases	Active follow-up	Yes	Yes	1
Blank(s)	Blank(s)	Blank(s)	Thirteen-digit (expanded) site specific EOD (1973-1982)	Melanoma of the Skin	Active follow-up	Yes	Yes	1
Blank(s)	Blank(s)	Blank(s)	Thirteen-digit (expanded) site specific EOD (1973-1982)	Melanoma of the Skin	Active follow-up	Yes	Yes	1
Blank(s)	Blank(s)	Blank(s)	Thirteen-digit (expanded) site specific EOD (1973-1982)	Alive	Active follow-up	Yes	Yes	1
Blank(s)	Blank(s)	Blank(s)	Blank(s)	Alive	Active follow-up	No	No	3
Blank(s)	Blank(s)	Blank(s)	Thirteen-digit (expanded) site specific EOD (1973-1982)	Melanoma of the Skin	Active follow-up	Yes	Yes	1
Blank(s)	Blank(s)	Blank(s)	Thirteen-digit (expanded) site specific EOD (1973-1982)	Chronic Obstructive Pulmonary Disease and Allied Cond	Active follow-up	Yes	Yes	1
Blank(s)	Blank(s)	Blank(s)	Ten-digit EOD (1988-2003)	Chronic Obstructive Pulmonary Disease and Allied Cond	Active follow-up	No	No	2
9	9	Blank(s)	Ten-digit EOD (1988-2003)	Diseases of Heart	Active follow-up	No	Yes	2
Blank(s)	Blank(s)	Blank(s)	Thirteen-digit (expanded) site specific EOD (1973-1982)	Alive	Active follow-up	Yes	Yes	1
Blank(s)	Blank(s)	Blank(s)	Thirteen-digit (expanded) site specific EOD (1973-1982)	Septicemia	Active follow-up	Yes	Yes	1
Blank(s)	Blank(s)	Blank(s)	Four-digit EOD (1983-1987)	Melanoma of the Skin	Active follow-up	No	Yes	3
Blank(s)	Blank(s)	Blank(s)	Thirteen-digit (expanded) site specific EOD (1973-1982)	Diseases of Heart	Active follow-up	No	Yes	2
Blank(s)	Blank(s)	Blank(s)	Thirteen-digit (expanded) site specific EOD (1973-1982)	Alive	Active follow-up	Yes	Yes	1
Blank(s)	Blank(s)	Blank(s)	Thirteen-digit (expanded) site specific EOD (1973-1982)	Miscellaneous Malignant Cancer	Active follow-up	Yes	Yes	1
Blank(s)	Blank(s)	Blank(s)	Two-digit site specific EOD (1973-1982)	Alive	SF/Oakland only (originally inactive/now active)	Yes	Yes	1
Blank(s)	Blank(s)	Blank(s)	Thirteen-digit (expanded) site specific EOD (1973-1982)	Alive	Active follow-up	Yes	Yes	1
Blank(s)	Blank(s)	Blank(s)	Thirteen-digit (expanded) site specific EOD (1973-1982)	Diseases of Heart	Active follow-up	Yes	Yes	1
Blank(s)	Blank(s)	Blank(s)	Thirteen-digit (expanded) site specific EOD (1973-1982)	Melanoma of the Skin	Active follow-up	Yes	Yes	1
Blank(s)	Blank(s)	Blank(s)	Two-digit site specific EOD (1973-1982)	Alive	SF/Oakland only (originally inactive/now active)	Yes	Yes	1
Blank(s)	Blank(s)	Blank(s)	Thirteen-digit (expanded) site specific EOD (1973-1982)	Miscellaneous Malignant Cancer	Active follow-up	No	Yes	2
Blank(s)	Blank(s)	Blank(s)	Two-digit non-specific EOD (1973-1982)	Melanoma of the Skin	Active follow-up	Yes	Yes	1
Blank(s)	Blank(s)	Blank(s)	Thirteen-digit (expanded) site specific EOD (1973-1982)	Other Cause of Death	Active follow-up	Yes	Yes	1
Blank(s)	Blank(s)	Blank(s)	Thirteen-digit (expanded) site specific EOD (1973-1982)	Diseases of Heart	Active follow-up	No	Yes	1
Blank(s)	Blank(s)	Blank(s)	Thirteen-digit (expanded) site specific EOD (1973-1982)	Alive	Active follow-up	Yes	Yes	1
Blank(s)	Blank(s)	Blank(s)	Ten-digit EOD (1988-2003)	Alive	Active follow-up	No	No	2
Blank(s)	Blank(s)	Blank(s)	Thirteen-digit (expanded) site specific EOD (1973-1982)	Pneumonia and Influenza	Active follow-up	Yes	Yes	1
Blank(s)	Blank(s)	Blank(s)	Thirteen-digit (expanded) site specific EOD (1973-1982)	Alive	Active follow-up	Yes	Yes	1
Blank(s)	Blank(s)	Blank(s)	Two-digit site specific EOD (1973-1982)	Alive	Active follow-up	Yes	Yes	1
Blank(s)	Blank(s)	Blank(s)	Thirteen-digit (expanded) site specific EOD (1973-1982)	Breast	Active follow-up	Yes	Yes	1
Blank(s)	Blank(s)	Blank(s)	Thirteen-digit (expanded) site specific EOD (1973-1982)	State DC not available or state DC available but no COD	Active follow-up	Yes	Yes	1
Blank(s)	Blank(s)	Blank(s)	Thirteen-digit (expanded) site specific EOD (1973-1982)	Alive	Active follow-up	Yes	Yes	1
Blank(s)	Blank(s)	Blank(s)	Thirteen-digit (expanded) site specific EOD (1973-1982)	Alive	Active follow-up	Yes	Yes	1
Blank(s)	Blank(s)	Blank(s)	Thirteen-digit (expanded) site specific EOD (1973-1982)	Diseases of Heart	Active follow-up	Yes	Yes	1
Blank(s)	Blank(s)	Blank(s)	Two-digit site specific EOD (1973-1982)	Melanoma of the Skin	SF/Oakland only (originally inactive/now active)	Yes	Yes	1
Blank(s)	Blank(s)	Blank(s)	Ten-digit EOD (1988-2003)	Melanoma of the Skin	Active follow-up	No	Yes	2
Blank(s)	Blank(s)	Blank(s)	Thirteen-digit (expanded) site specific EOD (1973-1982)	Other Cause of Death	Active follow-up	Yes	Yes	1
Blank(s)	Blank(s)	Blank(s)	Blank(s)	Melanoma of the Skin	Active follow-up	No	Yes	3
Blank(s)	Blank(s)	Blank(s)	Blank(s)	Melanoma of the Skin	Active follow-up	No	No	4
Blank(s)	Blank(s)	Blank(s)	Thirteen-digit (expanded) site specific EOD (1973-1982)	Alive	Active follow-up	Yes	Yes	1
Blank(s)	Blank(s)	Blank(s)	Thirteen-digit (expanded) site specific EOD (1973-1982)	Alive	Active follow-up	Yes	Yes	1
Blank(s)	Blank(s)	Blank(s)	Thirteen-digit (expanded) site specific EOD (1973-1982)	Alive	Active follow-up	Yes	Yes	1
Blank(s)	Blank(s)	Blank(s)	Thirteen-digit (expanded) site specific EOD (1973-1982)	Melanoma of the Skin	Active follow-up	Yes	Yes	1
Blank(s)	Blank(s)	Blank(s)	Thirteen-digit (expanded) site specific EOD (1973-1982)	Chronic Lymphocytic Leukemia	Active follow-up	Yes	Yes	1
Blank(s)	Blank(s)	Blank(s)	Thirteen-digit (expanded) site specific EOD (1973-1982)	Melanoma of the Skin	Active follow-up	Yes	Yes	1
Blank(s)	Blank(s)	Blank(s)	Two-digit site specific EOD (1973-1982)	Diseases of Heart	Active follow-up	Yes	Yes	1
Blank(s)	Blank(s)	Blank(s)	Thirteen-digit (expanded) site specific EOD (1973-1982)	Melanoma of the Skin	Active follow-up	Yes	Yes	1
9	9	Blank(s)	Ten-digit EOD (1988-2003)	Melanoma of the Skin	Active follow-up	No	Yes	2
Blank(s)	Blank(s)	Blank(s)	Thirteen-digit (expanded) site specific EOD (1973-1982)	Melanoma of the Skin	Active follow-up	No	No	2
Blank(s)	Blank(s)	Blank(s)	Four-digit EOD (1983-1987)	Melanoma of the Skin	Active follow-up	No	No	3
Blank(s)	Blank(s)	Blank(s)	Thirteen-digit (expanded) site specific EOD (1973-1982)	Urinary Bladder	Active follow-up	Yes	Yes	1
Blank(s)	Blank(s)	Blank(s)	Thirteen-digit (expanded) site specific EOD (1973-1982)	Melanoma of the Skin	Active follow-up	Yes	Yes	1
Blank(s)	Blank(s)	Blank(s)	Thirteen-digit (expanded) site specific EOD (1973-1982)	Accidents and Adverse Effects	Active follow-up	Yes	Yes	1
9	9	9	Ten-digit EOD (1988-2003)	Melanoma of the Skin	Active follow-up	No	Yes	3
Blank(s)	Blank(s)	Blank(s)	Thirteen-digit (expanded) site specific EOD (1973-1982)	Melanoma of the Skin	Active follow-up	Yes	Yes	1
9	9	9	Ten-digit EOD (1988-2003)	Melanoma of the Skin	Active follow-up	No	No	2
Blank(s)	Blank(s)	Blank(s)	Blank(s)	Melanoma of the Skin	Active follow-up	No	No	3
Blank(s)	Blank(s)	Blank(s)	Thirteen-digit (expanded) site specific EOD (1973-1982)	Alive	Active follow-up	Yes	Yes	1
Blank(s)	Blank(s)	Blank(s)	Blank(s)	Alive	Active follow-up	No	No	2
Blank(s)	Blank(s)	Blank(s)	Four-digit EOD (1983-1987)	Ovary	Active follow-up	No	Yes	2
Blank(s)	Blank(s)	Blank(s)	Thirteen-digit (expanded) site specific EOD (1973-1982)	Melanoma of the Skin	Active follow-up	Yes	Yes	1
Blank(s)	Blank(s)	Blank(s)	Thirteen-digit (expanded) site specific EOD (1973-1982)	Melanoma of the Skin	Active follow-up	Yes	Yes	1
Blank(s)	Blank(s)	Blank(s)	Thirteen-digit (expanded) site specific EOD (1973-1982)	Alive	Active follow-up	Yes	Yes	1
Blank(s)	Blank(s)	Blank(s)	Thirteen-digit (expanded) site specific EOD (1973-1982)	Alive	Active follow-up	Yes	Yes	1
Blank(s)	Blank(s)	Blank(s)	Two-digit site specific EOD (1973-1982)	Pneumonia and Influenza	Active follow-up	Yes	Yes	1
Blank(s)	Blank(s)	Blank(s)	Thirteen-digit (expanded) site specific EOD (1973-1982)	Melanoma of the Skin	Active follow-up	Yes	Yes	1
Blank(s)	Blank(s)	Blank(s)	Two-digit site specific EOD (1973-1982)	Alive	Active follow-up	Yes	Yes	1
Blank(s)	Blank(s)	Blank(s)	Thirteen-digit (expanded) site specific EOD (1973-1982)	Alive	Active follow-up	Yes	Yes	1
Blank(s)	Blank(s)	Blank(s)	Four-digit EOD (1983-1987)	Stomach	Active follow-up	No	Yes	2
Blank(s)	Blank(s)	Blank(s)	Thirteen-digit (expanded) site specific EOD (1973-1982)	Melanoma of the Skin	Active follow-up	Yes	Yes	1
Blank(s)	Blank(s)	Blank(s)	Thirteen-digit (expanded) site specific EOD (1973-1982)	Diseases of Heart	Active follow-up	Yes	Yes	1
Blank(s)	Blank(s)	Blank(s)	Thirteen-digit (expanded) site specific EOD (1973-1982)	Pancreas	Active follow-up	Yes	Yes	2
Blank(s)	Blank(s)	Blank(s)	Thirteen-digit (expanded) site specific EOD (1973-1982)	Other Cause of Death	Active follow-up	Yes	Yes	1
Blank(s)	Blank(s)	Blank(s)	Thirteen-digit (expanded) site specific EOD (1973-1982)	Alive	Active follow-up	Yes	Yes	1
Blank(s)	Blank(s)	Blank(s)	Thirteen-digit (expanded) site specific EOD (1973-1982)	Diseases of Heart	Active follow-up	Yes	Yes	1
Blank(s)	Blank(s)	Blank(s)	Four-digit EOD (1983-1987)	Ovary	Active follow-up	No	Yes	2
Blank(s)	Blank(s)	Blank(s)	Ten-digit EOD (1988-2003)	Pneumonia and Influenza	Active follow-up	No	Yes	1
Blank(s)	Blank(s)	Blank(s)	Thirteen-digit (expanded) site specific EOD (1973-1982)	Melanoma of the Skin	Active follow-up	Yes	Yes	1
Blank(s)	Blank(s)	Blank(s)	Thirteen-digit (expanded) site specific EOD (1973-1982)	Diseases of Heart	Active follow-up	Yes	Yes	1
Blank(s)	Blank(s)	Blank(s)	Thirteen-digit (expanded) site specific EOD (1973-1982)	Alive	Active follow-up	Yes	Yes	1
Blank(s)	Blank(s)	Blank(s)	Four-digit EOD (1983-1987)	Liver	Active follow-up	No	Yes	2
Blank(s)	Blank(s)	Blank(s)	Thirteen-digit (expanded) site specific EOD (1973-1982)	Lung and Bronchus	Active follow-up	Yes	Yes	1
9	9	Blank(s)	Ten-digit EOD (1988-2003)	Lung and Bronchus	Active follow-up	No	No	2
Blank(s)	Blank(s)	Blank(s)	Thirteen-digit (expanded) site specific EOD (1973-1982)	State DC not available or state DC available but no COD	Active follow-up	Yes	Yes	1
Blank(s)	Blank(s)	Blank(s)	Thirteen-digit (expanded) site specific EOD (1973-1982)	Melanoma of the Skin	Active follow-up	Yes	Yes	1
Blank(s)	Blank(s)	Blank(s)	Thirteen-digit (expanded) site specific EOD (1973-1982)	Other Cause of Death	Active follow-up	Yes	Yes	1
Blank(s)	Blank(s)	Blank(s)	Blank(s)	Alive	Active follow-up	No	Yes	3
Blank(s)	Blank(s)	Blank(s)	Thirteen-digit (expanded) site specific EOD (1973-1982)	Alive	Active follow-up	Yes	Yes	1
Blank(s)	Blank(s)	Blank(s)	Thirteen-digit (expanded) site specific EOD (1973-1982)	Pneumonia and Influenza	Active follow-up	No	Yes	2
Blank(s)	Blank(s)	Blank(s)	Two-digit non-specific EOD (1973-1982)	Miscellaneous Malignant Cancer	Active follow-up	Yes	Yes	1
Blank(s)	Blank(s)	Blank(s)	Thirteen-digit (expanded) site specific EOD (1973-1982)	Diseases of Heart	Active follow-up	Yes	Yes	1
Blank(s)	Blank(s)	Blank(s)	Thirteen-digit (expanded) site specific EOD (1973-1982)	Alive	Active follow-up	Yes	Yes	1
Blank(s)	Blank(s)	Blank(s)	Two-digit non-specific EOD (1973-1982)	Melanoma of the Skin	Active follow-up	Yes	Yes	1
Blank(s)	Blank(s)	Blank(s)	Two-digit site specific EOD (1973-1982)	State DC not available or state DC available but no COD	Active follow-up	Yes	Yes	1
Blank(s)	Blank(s)	Blank(s)	Thirteen-digit (expanded) site specific EOD (1973-1982)	Alive	Active follow-up	Yes	Yes	1
Blank(s)	Blank(s)	Blank(s)	Thirteen-digit (expanded) site specific EOD (1973-1982)	Homicide and Legal Intervention	Active follow-up	Yes	Yes	1
Blank(s)	Blank(s)	Blank(s)	Thirteen-digit (expanded) site specific EOD (1973-1982)	Melanoma of the Skin	Active follow-up	Yes	Yes	1
Blank(s)	Blank(s)	Blank(s)	Thirteen-digit (expanded) site specific EOD (1973-1982)	Melanoma of the Skin	Active follow-up	Yes	Yes	1
Blank(s)	Blank(s)	Blank(s)	Thirteen-digit (expanded) site specific EOD (1973-1982)	Melanoma of the Skin	Active follow-up	Yes	Yes	1
Blank(s)	Blank(s)	Blank(s)	Thirteen-digit (expanded) site specific EOD (1973-1982)	Alive	Active follow-up	Yes	Yes	1
Blank(s)	Blank(s)	Blank(s)	Thirteen-digit (expanded) site specific EOD (1973-1982)	Melanoma of the Skin	Active follow-up	Yes	Yes	1
Blank(s)	Blank(s)	Blank(s)	Thirteen-digit (expanded) site specific EOD (1973-1982)	Alive	Active follow-up	Yes	Yes	1
Blank(s)	Blank(s)	Blank(s)	Thirteen-digit (expanded) site specific EOD (1973-1982)	Alive	Active follow-up	Yes	Yes	1
Blank(s)	Blank(s)	Blank(s)	Thirteen-digit (expanded) site specific EOD (1973-1982)	Diseases of Heart	Active follow-up	Yes	Yes	1
Blank(s)	Blank(s)	Blank(s)	Thirteen-digit (expanded) site specific EOD (1973-1982)	Diseases of Heart	Active follow-up	No	Yes	2
Blank(s)	Blank(s)	Blank(s)	Thirteen-digit (expanded) site specific EOD (1973-1982)	Alive	Active follow-up	Yes	Yes	1
Blank(s)	Blank(s)	Blank(s)	Thirteen-digit (expanded) site specific EOD (1973-1982)	Alive	Active follow-up	Yes	Yes	1
Blank(s)	Blank(s)	Blank(s)	Thirteen-digit (expanded) site specific EOD (1973-1982)	Cerebrovascular Diseases	Active follow-up	Yes	Yes	1
Blank(s)	Blank(s)	Blank(s)	Thirteen-digit (expanded) site specific EOD (1973-1982)	Alive	Active follow-up	Yes	Yes	1
Blank(s)	Blank(s)	Blank(s)	Thirteen-digit (expanded) site specific EOD (1973-1982)	Alive	Active follow-up	Yes	Yes	1
Blank(s)	Blank(s)	Blank(s)	Thirteen-digit (expanded) site specific EOD (1973-1982)	Melanoma of the Skin	Active follow-up	Yes	Yes	1
Blank(s)	Blank(s)	Blank(s)	Thirteen-digit (expanded) site specific EOD (1973-1982)	Lung and Bronchus	Active follow-up	Yes	Yes	1
Blank(s)	Blank(s)	Blank(s)	Two-digit non-specific EOD (1973-1982)	Other Cause of Death	Active follow-up	Yes	Yes	1
Blank(s)	Blank(s)	Blank(s)	Thirteen-digit (expanded) site specific EOD (1973-1982)	Alive	Active follow-up	Yes	Yes	1
Blank(s)	Blank(s)	Blank(s)	Thirteen-digit (expanded) site specific EOD (1973-1982)	Alive	Active follow-up	Yes	Yes	1
Blank(s)	Blank(s)	Blank(s)	Thirteen-digit (expanded) site specific EOD (1973-1982)	Alive	Active follow-up	Yes	Yes	1
Blank(s)	Blank(s)	Blank(s)	Thirteen-digit (expanded) site specific EOD (1973-1982)	Diseases of Heart	Active follow-up	Yes	Yes	1
Blank(s)	Blank(s)	Blank(s)	Two-digit non-specific EOD (1973-1982)	Melanoma of the Skin	Active follow-up	Yes	Yes	1
Blank(s)	Blank(s)	Blank(s)	Thirteen-digit (expanded) site specific EOD (1973-1982)	Alive	Active follow-up	Yes	Yes	1
Blank(s)	Blank(s)	Blank(s)	Thirteen-digit (expanded) site specific EOD (1973-1982)	Alive	Active follow-up	Yes	Yes	1
9	9	9	Ten-digit EOD (1988-2003)	Alive	Active follow-up	No	No	3
Blank(s)	Blank(s)	Blank(s)	Thirteen-digit (expanded) site specific EOD (1973-1982)	Melanoma of the Skin	Active follow-up	Yes	Yes	1
9	9	9	Ten-digit EOD (1988-2003)	Pneumonia and Influenza	Active follow-up	No	No	2
Blank(s)	Blank(s)	Blank(s)	Thirteen-digit (expanded) site specific EOD (1973-1982)	Alive	Active follow-up	Yes	Yes	1
Blank(s)	Blank(s)	Blank(s)	Two-digit site specific EOD (1973-1982)	State DC not available or state DC available but no COD	Active follow-up	Yes	Yes	1
Blank(s)	Blank(s)	Blank(s)	Two-digit site specific EOD (1973-1982)	Alive	Active follow-up	Yes	Yes	1
Blank(s)	Blank(s)	Blank(s)	Blank(s)	Alive	Active follow-up	No	No	2
Blank(s)	Blank(s)	Blank(s)	Two-digit non-specific EOD (1973-1982)	Melanoma of the Skin	Active follow-up	Yes	Yes	1
Blank(s)	Blank(s)	Blank(s)	Two-digit non-specific EOD (1973-1982)	Alive	Active follow-up	Yes	Yes	1
Blank(s)	Blank(s)	Blank(s)	Blank(s)	Melanoma of the Skin	Active follow-up	No	Yes	2
Blank(s)	Blank(s)	Blank(s)	Thirteen-digit (expanded) site specific EOD (1973-1982)	State DC not available or state DC available but no COD	Active follow-up	Yes	Yes	1
Blank(s)	Blank(s)	Blank(s)	Thirteen-digit (expanded) site specific EOD (1973-1982)	Trachea, Mediastinum and Other Respiratory Organs	Active follow-up	Yes	Yes	1
9	9	Blank(s)	Ten-digit EOD (1988-2003)	Trachea, Mediastinum and Other Respiratory Organs	Active follow-up	No	No	2
Blank(s)	Blank(s)	Blank(s)	Two-digit site specific EOD (1973-1982)	Chronic Obstructive Pulmonary Disease and Allied Cond	Active follow-up	Yes	Yes	1
Blank(s)	Blank(s)	Blank(s)	Thirteen-digit (expanded) site specific EOD (1973-1982)	Melanoma of the Skin	Active follow-up	Yes	Yes	1
Blank(s)	Blank(s)	Blank(s)	Thirteen-digit (expanded) site specific EOD (1973-1982)	Alive	Active follow-up	Yes	Yes	1
Blank(s)	Blank(s)	Blank(s)	Two-digit site specific EOD (1973-1982)	Melanoma of the Skin	Active follow-up	Yes	Yes	1
Blank(s)	Blank(s)	Blank(s)	Thirteen-digit (expanded) site specific EOD (1973-1982)	Other Cause of Death	Active follow-up	Yes	Yes	1
Blank(s)	Blank(s)	Blank(s)	Two-digit site specific EOD (1973-1982)	Brain and Other Nervous System	Active follow-up	Yes	Yes	1
Blank(s)	Blank(s)	Blank(s)	Thirteen-digit (expanded) site specific EOD (1973-1982)	Melanoma of the Skin	Active follow-up	Yes	Yes	1
Blank(s)	Blank(s)	Blank(s)	Ten-digit EOD (1988-2003)	Breast	Active follow-up	No	Yes	2
Blank(s)	Blank(s)	Blank(s)	Thirteen-digit (expanded) site specific EOD (1973-1982)	Myeloma	Active follow-up	Yes	Yes	1
Blank(s)	Blank(s)	Blank(s)	Thirteen-digit (expanded) site specific EOD (1973-1982)	Chronic Obstructive Pulmonary Disease and Allied Cond	Active follow-up	Yes	Yes	1
Blank(s)	Blank(s)	Blank(s)	Two-digit site specific EOD (1973-1982)	Other Cause of Death	Active follow-up	No	Yes	1
Blank(s)	Blank(s)	Blank(s)	Thirteen-digit (expanded) site specific EOD (1973-1982)	Cerebrovascular Diseases	Active follow-up	Yes	Yes	1
Blank(s)	Blank(s)	Blank(s)	Thirteen-digit (expanded) site specific EOD (1973-1982)	Diseases of Heart	Active follow-up	Yes	Yes	1
Blank(s)	Blank(s)	Blank(s)	Thirteen-digit (expanded) site specific EOD (1973-1982)	Melanoma of the Skin	Active follow-up	Yes	Yes	1
Blank(s)	Blank(s)	Blank(s)	Thirteen-digit (expanded) site specific EOD (1973-1982)	Alive	Active follow-up	Yes	Yes	1
Blank(s)	Blank(s)	Blank(s)	Thirteen-digit (expanded) site specific EOD (1973-1982)	Alive	Active follow-up	Yes	Yes	1
Blank(s)	Blank(s)	Blank(s)	Thirteen-digit (expanded) site specific EOD (1973-1982)	Suicide and Self-Inflicted Injury	Active follow-up	Yes	Yes	1
Blank(s)	Blank(s)	Blank(s)	Two-digit site specific EOD (1973-1982)	Other Cause of Death	Active follow-up	Yes	Yes	1
Blank(s)	Blank(s)	Blank(s)	Thirteen-digit (expanded) site specific EOD (1973-1982)	State DC not available or state DC available but no COD	Active follow-up	Yes	Yes	1
Blank(s)	Blank(s)	Blank(s)	Two-digit site specific EOD (1973-1982)	Other Cause of Death	Active follow-up	Yes	Yes	1
Blank(s)	Blank(s)	Blank(s)	Thirteen-digit (expanded) site specific EOD (1973-1982)	Melanoma of the Skin	Active follow-up	Yes	Yes	1
Blank(s)	Blank(s)	Blank(s)	Two-digit site specific EOD (1973-1982)	Other Diseases of Arteries, Arterioles, Capillaries	Active follow-up	Yes	Yes	1
Blank(s)	Blank(s)	Blank(s)	Thirteen-digit (expanded) site specific EOD (1973-1982)	Alive	Active follow-up	Yes	Yes	1
Blank(s)	Blank(s)	Blank(s)	Two-digit site specific EOD (1973-1982)	Other Cause of Death	Active follow-up	Yes	Yes	1
Blank(s)	Blank(s)	Blank(s)	Two-digit site specific EOD (1973-1982)	State DC not available or state DC available but no COD	Active follow-up	Yes	Yes	1
Blank(s)	Blank(s)	Blank(s)	Thirteen-digit (expanded) site specific EOD (1973-1982)	Diseases of Heart	Active follow-up	Yes	Yes	1
Blank(s)	Blank(s)	Blank(s)	Thirteen-digit (expanded) site specific EOD (1973-1982)	Diseases of Heart	Active follow-up	Yes	Yes	1
Blank(s)	Blank(s)	Blank(s)	Two-digit site specific EOD (1973-1982)	Alive	Active follow-up	Yes	Yes	1
Blank(s)	Blank(s)	Blank(s)	Thirteen-digit (expanded) site specific EOD (1973-1982)	Melanoma of the Skin	Active follow-up	Yes	Yes	1
Blank(s)	Blank(s)	Blank(s)	Thirteen-digit (expanded) site specific EOD (1973-1982)	Alzheimers (ICD-9 and 10 only)	Active follow-up	Yes	Yes	1
Blank(s)	Blank(s)	Blank(s)	Two-digit non-specific EOD (1973-1982)	Melanoma of the Skin	Active follow-up	Yes	Yes	1
9	9	Blank(s)	Ten-digit EOD (1988-2003)	Alive	Active follow-up	No	Yes	2
Blank(s)	Blank(s)	Blank(s)	Thirteen-digit (expanded) site specific EOD (1973-1982)	Alive	Active follow-up	Yes	Yes	1
Blank(s)	Blank(s)	Blank(s)	Blank(s)	Alive	Active follow-up	No	No	3
Blank(s)	Blank(s)	Blank(s)	Thirteen-digit (expanded) site specific EOD (1973-1982)	Melanoma of the Skin	Active follow-up	Yes	Yes	1
Blank(s)	Blank(s)	Blank(s)	Thirteen-digit (expanded) site specific EOD (1973-1982)	Diseases of Heart	Active follow-up	No	Yes	2
Blank(s)	Blank(s)	Blank(s)	Thirteen-digit (expanded) site specific EOD (1973-1982)	Alive	Active follow-up	Yes	Yes	1
Blank(s)	Blank(s)	Blank(s)	Thirteen-digit (expanded) site specific EOD (1973-1982)	State DC not available or state DC available but no COD	Active follow-up	Yes	Yes	1
Blank(s)	Blank(s)	Blank(s)	Blank(s)	Alive	Active follow-up	No	Yes	2
Blank(s)	Blank(s)	Blank(s)	Thirteen-digit (expanded) site specific EOD (1973-1982)	Alive	Active follow-up	Yes	Yes	1
Blank(s)	Blank(s)	Blank(s)	Two-digit site specific EOD (1973-1982)	Diseases of Heart	Active follow-up	Yes	Yes	1
Blank(s)	Blank(s)	Blank(s)	Thirteen-digit (expanded) site specific EOD (1973-1982)	Lung and Bronchus	Active follow-up	Yes	Yes	1
Blank(s)	Blank(s)	Blank(s)	Thirteen-digit (expanded) site specific EOD (1973-1982)	Miscellaneous Malignant Cancer	Active follow-up	Yes	Yes	1
Blank(s)	Blank(s)	Blank(s)	Thirteen-digit (expanded) site specific EOD (1973-1982)	Alive	Active follow-up	Yes	Yes	1
Blank(s)	Blank(s)	Blank(s)	Thirteen-digit (expanded) site specific EOD (1973-1982)	Alive	Active follow-up	Yes	Yes	1
Blank(s)	Blank(s)	Blank(s)	Thirteen-digit (expanded) site specific EOD (1973-1982)	Melanoma of the Skin	Active follow-up	Yes	Yes	1
Blank(s)	Blank(s)	Blank(s)	Two-digit site specific EOD (1973-1982)	Alive	Active follow-up	Yes	Yes	1
Blank(s)	Blank(s)	Blank(s)	Thirteen-digit (expanded) site specific EOD (1973-1982)	Alive	Active follow-up	Yes	Yes	1
Blank(s)	Blank(s)	Blank(s)	Thirteen-digit (expanded) site specific EOD (1973-1982)	Alive	Active follow-up	Yes	Yes	1
Blank(s)	Blank(s)	Blank(s)	Two-digit site specific EOD (1973-1982)	Lung and Bronchus	Active follow-up	Yes	Yes	1
Blank(s)	Blank(s)	Blank(s)	Thirteen-digit (expanded) site specific EOD (1973-1982)	Alive	Active follow-up	Yes	Yes	1
Blank(s)	Blank(s)	Blank(s)	Thirteen-digit (expanded) site specific EOD (1973-1982)	Melanoma of the Skin	Active follow-up	Yes	Yes	1
Blank(s)	Blank(s)	Blank(s)	Thirteen-digit (expanded) site specific EOD (1973-1982)	Chronic Liver Disease and Cirrhosis	Active follow-up	Yes	Yes	1
Blank(s)	Blank(s)	Blank(s)	Two-digit non-specific EOD (1973-1982)	Melanoma of the Skin	Active follow-up	Yes	Yes	1
Blank(s)	Blank(s)	Blank(s)	Thirteen-digit (expanded) site specific EOD (1973-1982)	State DC not available or state DC available but no COD	Active follow-up	Yes	Yes	1
Blank(s)	Blank(s)	Blank(s)	Thirteen-digit (expanded) site specific EOD (1973-1982)	Melanoma of the Skin	Active follow-up	Yes	Yes	1
Blank(s)	Blank(s)	Blank(s)	Two-digit site specific EOD (1973-1982)	Pneumonia and Influenza	Active follow-up	Yes	Yes	1
Blank(s)	Blank(s)	Blank(s)	Thirteen-digit (expanded) site specific EOD (1973-1982)	Melanoma of the Skin	Active follow-up	Yes	Yes	1
Blank(s)	Blank(s)	Blank(s)	Thirteen-digit (expanded) site specific EOD (1973-1982)	Diseases of Heart	Active follow-up	Yes	Yes	1
Blank(s)	Blank(s)	Blank(s)	Thirteen-digit (expanded) site specific EOD (1973-1982)	Lung and Bronchus	Active follow-up	Yes	Yes	1
Blank(s)	Blank(s)	Blank(s)	Two-digit site specific EOD (1973-1982)	Melanoma of the Skin	Active follow-up	Yes	Yes	1
Blank(s)	Blank(s)	Blank(s)	Thirteen-digit (expanded) site specific EOD (1973-1982)	Melanoma of the Skin	Active follow-up	Yes	Yes	1
Blank(s)	Blank(s)	Blank(s)	Thirteen-digit (expanded) site specific EOD (1973-1982)	Alive	Active follow-up	Yes	Yes	1
Blank(s)	Blank(s)	Blank(s)	Thirteen-digit (expanded) site specific EOD (1973-1982)	Lung and Bronchus	Active follow-up	Yes	Yes	1
Blank(s)	Blank(s)	Blank(s)	Thirteen-digit (expanded) site specific EOD (1973-1982)	Alive	Active follow-up	Yes	Yes	1
Blank(s)	Blank(s)	Blank(s)	Blank(s)	Alive	Active follow-up	No	No	2
Blank(s)	Blank(s)	Blank(s)	Thirteen-digit (expanded) site specific EOD (1973-1982)	Colon excluding Rectum	Active follow-up	Yes	Yes	1
Blank(s)	Blank(s)	Blank(s)	Two-digit site specific EOD (1973-1982)	Melanoma of the Skin	Active follow-up	Yes	Yes	1
Blank(s)	Blank(s)	Blank(s)	Thirteen-digit (expanded) site specific EOD (1973-1982)	Accidents and Adverse Effects	Active follow-up	No	Yes	2
Blank(s)	Blank(s)	Blank(s)	Thirteen-digit (expanded) site specific EOD (1973-1982)	Alive	Active follow-up	Yes	Yes	1
Blank(s)	Blank(s)	Blank(s)	Four-digit EOD (1983-1987)	Prostate	Active follow-up	No	Yes	2
Blank(s)	Blank(s)	Blank(s)	Thirteen-digit (expanded) site specific EOD (1973-1982)	Alive	SF/Oakland only (originally inactive/now active)	Yes	Yes	1
Blank(s)	Blank(s)	Blank(s)	Thirteen-digit (expanded) site specific EOD (1973-1982)	Alive	Active follow-up	Yes	Yes	1
Blank(s)	Blank(s)	Blank(s)	Thirteen-digit (expanded) site specific EOD (1973-1982)	Melanoma of the Skin	Active follow-up	Yes	Yes	1
Blank(s)	Blank(s)	Blank(s)	Thirteen-digit (expanded) site specific EOD (1973-1982)	Non-Hodgkin Lymphoma	Active follow-up	No	Yes	2
Blank(s)	Blank(s)	Blank(s)	Two-digit site specific EOD (1973-1982)	Melanoma of the Skin	Active follow-up	Yes	Yes	1
Blank(s)	Blank(s)	Blank(s)	Thirteen-digit (expanded) site specific EOD (1973-1982)	Melanoma of the Skin	Active follow-up	Yes	Yes	1
Blank(s)	Blank(s)	Blank(s)	Thirteen-digit (expanded) site specific EOD (1973-1982)	Melanoma of the Skin	Active follow-up	Yes	Yes	1
Blank(s)	Blank(s)	Blank(s)	Four-digit EOD (1983-1987)	Melanoma of the Skin	Active follow-up	No	No	3
Blank(s)	Blank(s)	Blank(s)	Thirteen-digit (expanded) site specific EOD (1973-1982)	Alive	Active follow-up	Yes	Yes	1
Blank(s)	Blank(s)	Blank(s)	Thirteen-digit (expanded) site specific EOD (1973-1982)	Diseases of Heart	Active follow-up	Yes	Yes	1
Blank(s)	Blank(s)	Blank(s)	Thirteen-digit (expanded) site specific EOD (1973-1982)	Alive	Active follow-up	Yes	Yes	1
Blank(s)	Blank(s)	Blank(s)	Thirteen-digit (expanded) site specific EOD (1973-1982)	Prostate	Active follow-up	Yes	Yes	1
Blank(s)	Blank(s)	Blank(s)	Two-digit site specific EOD (1973-1982)	Alzheimers (ICD-9 and 10 only)	SF/Oakland only (originally inactive/now active)	Yes	Yes	1
Blank(s)	Blank(s)	Blank(s)	Thirteen-digit (expanded) site specific EOD (1973-1982)	Diseases of Heart	Active follow-up	Yes	Yes	1
Blank(s)	Blank(s)	Blank(s)	Thirteen-digit (expanded) site specific EOD (1973-1982)	Alive	Active follow-up	Yes	Yes	1
Blank(s)	Blank(s)	Blank(s)	Thirteen-digit (expanded) site specific EOD (1973-1982)	Melanoma of the Skin	Active follow-up	Yes	Yes	1
Blank(s)	Blank(s)	Blank(s)	Thirteen-digit (expanded) site specific EOD (1973-1982)	Melanoma of the Skin	Active follow-up	Yes	Yes	1
Blank(s)	Blank(s)	Blank(s)	Thirteen-digit (expanded) site specific EOD (1973-1982)	Melanoma of the Skin	Active follow-up	Yes	Yes	1
Blank(s)	Blank(s)	Blank(s)	Thirteen-digit (expanded) site specific EOD (1973-1982)	Colon excluding Rectum	Active follow-up	Yes	Yes	1
9	9	Blank(s)	Ten-digit EOD (1988-2003)	Colon excluding Rectum	Active follow-up	No	No	3
Blank(s)	Blank(s)	Blank(s)	Thirteen-digit (expanded) site specific EOD (1973-1982)	Alive	Active follow-up	Yes	Yes	1
Blank(s)	Blank(s)	Blank(s)	Thirteen-digit (expanded) site specific EOD (1973-1982)	Miscellaneous Malignant Cancer	Active follow-up	Yes	Yes	1
Blank(s)	Blank(s)	Blank(s)	Thirteen-digit (expanded) site specific EOD (1973-1982)	Lung and Bronchus	Active follow-up	Yes	Yes	1
Blank(s)	Blank(s)	Blank(s)	Thirteen-digit (expanded) site specific EOD (1973-1982)	State DC not available or state DC available but no COD	Active follow-up	Yes	Yes	1
Blank(s)	Blank(s)	Blank(s)	Two-digit site specific EOD (1973-1982)	Diseases of Heart	Active follow-up	Yes	Yes	1
Blank(s)	Blank(s)	Blank(s)	Thirteen-digit (expanded) site specific EOD (1973-1982)	Alive	Active follow-up	Yes	Yes	1
Blank(s)	Blank(s)	Blank(s)	Thirteen-digit (expanded) site specific EOD (1973-1982)	Alive	Active follow-up	Yes	Yes	1
Blank(s)	Blank(s)	Blank(s)	Thirteen-digit (expanded) site specific EOD (1973-1982)	Non-Hodgkin Lymphoma	Active follow-up	No	Yes	1
Blank(s)	Blank(s)	Blank(s)	Thirteen-digit (expanded) site specific EOD (1973-1982)	Alive	Active follow-up	Yes	Yes	1
Blank(s)	Blank(s)	Blank(s)	Two-digit site specific EOD (1973-1982)	Chronic Liver Disease and Cirrhosis	SF/Oakland only (originally inactive/now active)	Yes	Yes	1
9	9	Blank(s)	Ten-digit EOD (1988-2003)	Diseases of Heart	Active follow-up	No	Yes	3
Blank(s)	Blank(s)	Blank(s)	Thirteen-digit (expanded) site specific EOD (1973-1982)	Melanoma of the Skin	Active follow-up	Yes	Yes	1
Blank(s)	Blank(s)	Blank(s)	Thirteen-digit (expanded) site specific EOD (1973-1982)	Other Cause of Death	Active follow-up	No	Yes	2
Blank(s)	Blank(s)	Blank(s)	Thirteen-digit (expanded) site specific EOD (1973-1982)	Alive	Active follow-up	Yes	Yes	1
Blank(s)	Blank(s)	Blank(s)	Thirteen-digit (expanded) site specific EOD (1973-1982)	Alive	Active follow-up	Yes	Yes	1
Blank(s)	Blank(s)	Blank(s)	Thirteen-digit (expanded) site specific EOD (1973-1982)	Diseases of Heart	Active follow-up	Yes	Yes	1
Blank(s)	Blank(s)	Blank(s)	Thirteen-digit (expanded) site specific EOD (1973-1982)	Alive	Active follow-up	Yes	Yes	1
Blank(s)	Blank(s)	Blank(s)	Thirteen-digit (expanded) site specific EOD (1973-1982)	Ovary	Active follow-up	Yes	Yes	1
Blank(s)	Blank(s)	Blank(s)	Thirteen-digit (expanded) site specific EOD (1973-1982)	Alive	Active follow-up	Yes	Yes	1
Blank(s)	Blank(s)	Blank(s)	Thirteen-digit (expanded) site specific EOD (1973-1982)	Melanoma of the Skin	Active follow-up	Yes	Yes	1
Blank(s)	Blank(s)	Blank(s)	Thirteen-digit (expanded) site specific EOD (1973-1982)	Alzheimers (ICD-9 and 10 only)	Active follow-up	Yes	Yes	1
Blank(s)	Blank(s)	Blank(s)	Thirteen-digit (expanded) site specific EOD (1973-1982)	Diseases of Heart	Active follow-up	Yes	Yes	1
Blank(s)	Blank(s)	Blank(s)	Ten-digit EOD (1988-2003)	Melanoma of the Skin	Active follow-up	No	Yes	2
Blank(s)	Blank(s)	Blank(s)	Two-digit site specific EOD (1973-1982)	Melanoma of the Skin	SF/Oakland only (originally inactive/now active)	Yes	Yes	1
9	9	Blank(s)	Ten-digit EOD (1988-2003)	Salivary Gland	Active follow-up	No	Yes	2
Blank(s)	Blank(s)	Blank(s)	Thirteen-digit (expanded) site specific EOD (1973-1982)	Suicide and Self-Inflicted Injury	SF/Oakland only (originally inactive/now active)	Yes	Yes	1
Blank(s)	Blank(s)	Blank(s)	Ten-digit EOD (1988-2003)	Suicide and Self-Inflicted Injury	Active follow-up	No	No	2
Blank(s)	Blank(s)	Blank(s)	Thirteen-digit (expanded) site specific EOD (1973-1982)	Cerebrovascular Diseases	Active follow-up	Yes	Yes	1
Blank(s)	Blank(s)	Blank(s)	Two-digit non-specific EOD (1973-1982)	Melanoma of the Skin	Active follow-up	Yes	Yes	1
Blank(s)	Blank(s)	Blank(s)	Four-digit EOD (1983-1987)	Diseases of Heart	Active follow-up	No	Yes	2
Blank(s)	Blank(s)	Blank(s)	Thirteen-digit (expanded) site specific EOD (1973-1982)	Diseases of Heart	Active follow-up	Yes	Yes	1
Blank(s)	Blank(s)	Blank(s)	Thirteen-digit (expanded) site specific EOD (1973-1982)	Alive	Active follow-up	Yes	Yes	1
Blank(s)	Blank(s)	Blank(s)	Thirteen-digit (expanded) site specific EOD (1973-1982)	Alive	Active follow-up	Yes	Yes	1
Blank(s)	Blank(s)	Blank(s)	Thirteen-digit (expanded) site specific EOD (1973-1982)	Alive	Active follow-up	Yes	Yes	1
Blank(s)	Blank(s)	Blank(s)	Thirteen-digit (expanded) site specific EOD (1973-1982)	Diseases of Heart	Active follow-up	Yes	Yes	1
Blank(s)	Blank(s)	Blank(s)	Thirteen-digit (expanded) site specific EOD (1973-1982)	Diseases of Heart	Active follow-up	Yes	Yes	1
Blank(s)	Blank(s)	Blank(s)	Thirteen-digit (expanded) site specific EOD (1973-1982)	Melanoma of the Skin	Active follow-up	Yes	Yes	1
Blank(s)	Blank(s)	Blank(s)	Thirteen-digit (expanded) site specific EOD (1973-1982)	Alive	Active follow-up	Yes	Yes	1
Blank(s)	Blank(s)	Blank(s)	Four-digit EOD (1983-1987)	Breast	Active follow-up	No	Yes	2
Blank(s)	Blank(s)	Blank(s)	Two-digit site specific EOD (1973-1982)	Alive	Active follow-up	Yes	Yes	1
Blank(s)	Blank(s)	Blank(s)	Thirteen-digit (expanded) site specific EOD (1973-1982)	Alive	Active follow-up	Yes	Yes	1
Blank(s)	Blank(s)	Blank(s)	Thirteen-digit (expanded) site specific EOD (1973-1982)	Diseases of Heart	Active follow-up	Yes	Yes	1
Blank(s)	Blank(s)	Blank(s)	Thirteen-digit (expanded) site specific EOD (1973-1982)	Alive	Active follow-up	Yes	Yes	1
Blank(s)	Blank(s)	Blank(s)	Thirteen-digit (expanded) site specific EOD (1973-1982)	Cerebrovascular Diseases	Active follow-up	Yes	Yes	1
Blank(s)	Blank(s)	Blank(s)	Thirteen-digit (expanded) site specific EOD (1973-1982)	Alive	Active follow-up	Yes	Yes	1
9	9	Blank(s)	Ten-digit EOD (1988-2003)	Breast	Active follow-up	No	Yes	2
Blank(s)	Blank(s)	Blank(s)	Thirteen-digit (expanded) site specific EOD (1973-1982)	Diseases of Heart	Active follow-up	Yes	Yes	1
Blank(s)	Blank(s)	Blank(s)	Two-digit site specific EOD (1973-1982)	Melanoma of the Skin	Active follow-up	Yes	Yes	1
Blank(s)	Blank(s)	Blank(s)	Two-digit non-specific EOD (1973-1982)	Melanoma of the Skin	Active follow-up	Yes	Yes	1
Blank(s)	Blank(s)	Blank(s)	Thirteen-digit (expanded) site specific EOD (1973-1982)	Melanoma of the Skin	Active follow-up	Yes	Yes	1
Blank(s)	Blank(s)	Blank(s)	Thirteen-digit (expanded) site specific EOD (1973-1982)	Alive	Active follow-up	Yes	Yes	1
Blank(s)	Blank(s)	Blank(s)	Thirteen-digit (expanded) site specific EOD (1973-1982)	Breast	Active follow-up	No	Yes	2
Blank(s)	Blank(s)	Blank(s)	Thirteen-digit (expanded) site specific EOD (1973-1982)	Prostate	Active follow-up	Yes	Yes	1
Blank(s)	Blank(s)	Blank(s)	Thirteen-digit (expanded) site specific EOD (1973-1982)	Other Cause of Death	Active follow-up	Yes	Yes	1
Blank(s)	Blank(s)	Blank(s)	Thirteen-digit (expanded) site specific EOD (1973-1982)	Aortic Aneurysm and Dissection	Active follow-up	Yes	Yes	1
Blank(s)	Blank(s)	Blank(s)	Thirteen-digit (expanded) site specific EOD (1973-1982)	Alive	Active follow-up	Yes	Yes	1
Blank(s)	Blank(s)	Blank(s)	Thirteen-digit (expanded) site specific EOD (1973-1982)	Chronic Obstructive Pulmonary Disease and Allied Cond	Active follow-up	Yes	Yes	1
Blank(s)	Blank(s)	Blank(s)	Thirteen-digit (expanded) site specific EOD (1973-1982)	Alive	Active follow-up	Yes	Yes	1
Blank(s)	Blank(s)	Blank(s)	Thirteen-digit (expanded) site specific EOD (1973-1982)	Melanoma of the Skin	Active follow-up	Yes	Yes	1
9	9	9	Ten-digit EOD (1988-2003)	Cerebrovascular Diseases	Active follow-up	No	Yes	2
Blank(s)	Blank(s)	Blank(s)	Thirteen-digit (expanded) site specific EOD (1973-1982)	Alive	Active follow-up	Yes	Yes	1
Blank(s)	Blank(s)	Blank(s)	Thirteen-digit (expanded) site specific EOD (1973-1982)	Diseases of Heart	Active follow-up	Yes	Yes	1
Blank(s)	Blank(s)	Blank(s)	Thirteen-digit (expanded) site specific EOD (1973-1982)	In situ, benign or unknown behavior neoplasm	Active follow-up	Yes	Yes	1
Blank(s)	Blank(s)	Blank(s)	Thirteen-digit (expanded) site specific EOD (1973-1982)	Melanoma of the Skin	Active follow-up	Yes	Yes	1
Blank(s)	Blank(s)	Blank(s)	Four-digit EOD (1983-1987)	Accidents and Adverse Effects	Active follow-up	No	Yes	2
9	9	Blank(s)	Ten-digit EOD (1988-2003)	Pancreas	Active follow-up	No	Yes	2
Blank(s)	Blank(s)	Blank(s)	Thirteen-digit (expanded) site specific EOD (1973-1982)	Alive	Active follow-up	Yes	Yes	1
Blank(s)	Blank(s)	Blank(s)	Thirteen-digit (expanded) site specific EOD (1973-1982)	Alive	Active follow-up	Yes	Yes	1
Blank(s)	Blank(s)	Blank(s)	Two-digit site specific EOD (1973-1982)	Melanoma of the Skin	Active follow-up	Yes	Yes	1
9	9	Blank(s)	Ten-digit EOD (1988-2003)	Melanoma of the Skin	Active follow-up	No	No	2
Blank(s)	Blank(s)	Blank(s)	Four-digit EOD (1983-1987)	State DC not available or state DC available but no COD	Active follow-up	No	Yes	2
Blank(s)	Blank(s)	Blank(s)	Thirteen-digit (expanded) site specific EOD (1973-1982)	Alive	Active follow-up	Yes	Yes	1
Blank(s)	Blank(s)	Blank(s)	Four-digit EOD (1983-1987)	Alive	Active follow-up	No	No	2
Blank(s)	Blank(s)	Blank(s)	Two-digit site specific EOD (1973-1982)	Cerebrovascular Diseases	Active follow-up	Yes	Yes	1
Blank(s)	Blank(s)	Blank(s)	Thirteen-digit (expanded) site specific EOD (1973-1982)	Cerebrovascular Diseases	Active follow-up	Yes	Yes	1
Blank(s)	Blank(s)	Blank(s)	Thirteen-digit (expanded) site specific EOD (1973-1982)	Diseases of Heart	Active follow-up	Yes	Yes	1
Blank(s)	Blank(s)	Blank(s)	Thirteen-digit (expanded) site specific EOD (1973-1982)	Lung and Bronchus	Active follow-up	No	Yes	2
9	9	Blank(s)	Ten-digit EOD (1988-2003)	Alive	Active follow-up	No	Yes	1
Blank(s)	Blank(s)	Blank(s)	Thirteen-digit (expanded) site specific EOD (1973-1982)	Diseases of Heart	Active follow-up	Yes	Yes	1
Blank(s)	Blank(s)	Blank(s)	Thirteen-digit (expanded) site specific EOD (1973-1982)	Alive	Active follow-up	Yes	Yes	1
Blank(s)	Blank(s)	Blank(s)	Thirteen-digit (expanded) site specific EOD (1973-1982)	Alive	Active follow-up	Yes	Yes	1
Blank(s)	Blank(s)	Blank(s)	Thirteen-digit (expanded) site specific EOD (1973-1982)	Melanoma of the Skin	Active follow-up	Yes	Yes	1
Blank(s)	Blank(s)	Blank(s)	Thirteen-digit (expanded) site specific EOD (1973-1982)	Melanoma of the Skin	Active follow-up	No	No	2
Blank(s)	Blank(s)	Blank(s)	Blank(s)	Alive	Active follow-up	No	No	2
Blank(s)	Blank(s)	Blank(s)	Thirteen-digit (expanded) site specific EOD (1973-1982)	Alive	Active follow-up	Yes	Yes	1
Blank(s)	Blank(s)	Blank(s)	Blank(s)	Pancreas	Active follow-up	No	Yes	3
Blank(s)	Blank(s)	Blank(s)	Thirteen-digit (expanded) site specific EOD (1973-1982)	Cerebrovascular Diseases	Active follow-up	No	Yes	2
Blank(s)	Blank(s)	Blank(s)	Thirteen-digit (expanded) site specific EOD (1973-1982)	Alive	Active follow-up	Yes	Yes	1
Blank(s)	Blank(s)	Blank(s)	Two-digit non-specific EOD (1973-1982)	Other Cause of Death	Active follow-up	Yes	Yes	1
Blank(s)	Blank(s)	Blank(s)	Thirteen-digit (expanded) site specific EOD (1973-1982)	Accidents and Adverse Effects	Active follow-up	Yes	Yes	1
Blank(s)	Blank(s)	Blank(s)	Thirteen-digit (expanded) site specific EOD (1973-1982)	Melanoma of the Skin	Active follow-up	Yes	Yes	1
Blank(s)	Blank(s)	Blank(s)	Thirteen-digit (expanded) site specific EOD (1973-1982)	Alive	Active follow-up	Yes	Yes	1
Blank(s)	Blank(s)	Blank(s)	Thirteen-digit (expanded) site specific EOD (1973-1982)	Melanoma of the Skin	Active follow-up	Yes	Yes	1
Blank(s)	Blank(s)	Blank(s)	Thirteen-digit (expanded) site specific EOD (1973-1982)	Chronic Obstructive Pulmonary Disease and Allied Cond	Active follow-up	Yes	Yes	1
Blank(s)	Blank(s)	Blank(s)	Thirteen-digit (expanded) site specific EOD (1973-1982)	Melanoma of the Skin	Active follow-up	Yes	Yes	1
Blank(s)	Blank(s)	Blank(s)	Thirteen-digit (expanded) site specific EOD (1973-1982)	Diseases of Heart	Active follow-up	Yes	Yes	1
9	9	Blank(s)	Ten-digit EOD (1988-2003)	Non-Hodgkin Lymphoma	Active follow-up	No	Yes	2
Blank(s)	Blank(s)	Blank(s)	Thirteen-digit (expanded) site specific EOD (1973-1982)	Alive	Active follow-up	Yes	Yes	1
Blank(s)	Blank(s)	Blank(s)	Thirteen-digit (expanded) site specific EOD (1973-1982)	Alive	Active follow-up	Yes	Yes	1
Blank(s)	Blank(s)	Blank(s)	Thirteen-digit (expanded) site specific EOD (1973-1982)	Diseases of Heart	Active follow-up	Yes	Yes	1
Blank(s)	Blank(s)	Blank(s)	Two-digit site specific EOD (1973-1982)	Cerebrovascular Diseases	SF/Oakland only (originally inactive/now active)	Yes	Yes	1
Blank(s)	Blank(s)	Blank(s)	Thirteen-digit (expanded) site specific EOD (1973-1982)	Other Cause of Death	Active follow-up	Yes	Yes	1
Blank(s)	Blank(s)	Blank(s)	Two-digit non-specific EOD (1973-1982)	Lung and Bronchus	SF/Oakland only (originally inactive/now active)	Yes	Yes	1
Blank(s)	Blank(s)	Blank(s)	Two-digit site specific EOD (1973-1982)	Diseases of Heart	Active follow-up	Yes	Yes	1
Blank(s)	Blank(s)	Blank(s)	Thirteen-digit (expanded) site specific EOD (1973-1982)	Melanoma of the Skin	Active follow-up	Yes	Yes	1
Blank(s)	Blank(s)	Blank(s)	Thirteen-digit (expanded) site specific EOD (1973-1982)	Symptoms, Signs and Ill-Defined Conditions	Active follow-up	Yes	Yes	1
Blank(s)	Blank(s)	Blank(s)	Thirteen-digit (expanded) site specific EOD (1973-1982)	Miscellaneous Malignant Cancer	Active follow-up	Yes	Yes	1
Blank(s)	Blank(s)	Blank(s)	Thirteen-digit (expanded) site specific EOD (1973-1982)	Alive	Active follow-up	Yes	Yes	1
Blank(s)	Blank(s)	Blank(s)	Thirteen-digit (expanded) site specific EOD (1973-1982)	State DC not available or state DC available but no COD	Active follow-up	Yes	Yes	1
Blank(s)	Blank(s)	Blank(s)	Thirteen-digit (expanded) site specific EOD (1973-1982)	Alive	Active follow-up	Yes	Yes	1
Blank(s)	Blank(s)	Blank(s)	Blank(s)	Alive	Active follow-up	No	Yes	2
Blank(s)	Blank(s)	Blank(s)	Thirteen-digit (expanded) site specific EOD (1973-1982)	Melanoma of the Skin	Active follow-up	Yes	Yes	1
Blank(s)	Blank(s)	Blank(s)	Thirteen-digit (expanded) site specific EOD (1973-1982)	Alive	Active follow-up	Yes	Yes	1
Blank(s)	Blank(s)	Blank(s)	Two-digit site specific EOD (1973-1982)	Miscellaneous Malignant Cancer	SF/Oakland only (originally inactive/now active)	Yes	Yes	1
Blank(s)	Blank(s)	Blank(s)	Blank(s)	Alive	Active follow-up	Yes	Yes	2
Blank(s)	Blank(s)	Blank(s)	Thirteen-digit (expanded) site specific EOD (1973-1982)	Melanoma of the Skin	Active follow-up	Yes	Yes	1
Blank(s)	Blank(s)	Blank(s)	Thirteen-digit (expanded) site specific EOD (1973-1982)	Alive	Active follow-up	Yes	Yes	1
Blank(s)	Blank(s)	Blank(s)	Thirteen-digit (expanded) site specific EOD (1973-1982)	Alive	Active follow-up	Yes	Yes	1
Blank(s)	Blank(s)	Blank(s)	Thirteen-digit (expanded) site specific EOD (1973-1982)	Other Cause of Death	Active follow-up	Yes	Yes	1
Blank(s)	Blank(s)	Blank(s)	Two-digit site specific EOD (1973-1982)	Melanoma of the Skin	Active follow-up	Yes	Yes	1
Blank(s)	Blank(s)	Blank(s)	Two-digit site specific EOD (1973-1982)	Melanoma of the Skin	Active follow-up	Yes	Yes	1
Blank(s)	Blank(s)	Blank(s)	Thirteen-digit (expanded) site specific EOD (1973-1982)	Diseases of Heart	Active follow-up	Yes	Yes	1
Blank(s)	Blank(s)	Blank(s)	Thirteen-digit (expanded) site specific EOD (1973-1982)	Pneumonia and Influenza	Active follow-up	Yes	Yes	1
Blank(s)	Blank(s)	Blank(s)	Four-digit EOD (1983-1987)	Brain and Other Nervous System	Active follow-up	No	Yes	2
Blank(s)	Blank(s)	Blank(s)	Four-digit EOD (1983-1987)	Brain and Other Nervous System	Active follow-up	No	No	3
Blank(s)	Blank(s)	Blank(s)	Two-digit site specific EOD (1973-1982)	Diseases of Heart	Active follow-up	Yes	Yes	1
Blank(s)	Blank(s)	Blank(s)	Thirteen-digit (expanded) site specific EOD (1973-1982)	Alive	Active follow-up	Yes	Yes	1
Blank(s)	Blank(s)	Blank(s)	Blank(s)	Alive	Active follow-up	No	No	2
Blank(s)	Blank(s)	Blank(s)	Two-digit site specific EOD (1973-1982)	Melanoma of the Skin	Active follow-up	Yes	Yes	1
Blank(s)	Blank(s)	Blank(s)	Thirteen-digit (expanded) site specific EOD (1973-1982)	Alive	Active follow-up	Yes	Yes	1
Blank(s)	Blank(s)	Blank(s)	Thirteen-digit (expanded) site specific EOD (1973-1982)	Diseases of Heart	Active follow-up	Yes	Yes	1
Blank(s)	Blank(s)	Blank(s)	Thirteen-digit (expanded) site specific EOD (1973-1982)	Alive	Active follow-up	Yes	Yes	1
Blank(s)	Blank(s)	Blank(s)	Two-digit site specific EOD (1973-1982)	Diseases of Heart	Active follow-up	Yes	Yes	1
Blank(s)	Blank(s)	Blank(s)	Thirteen-digit (expanded) site specific EOD (1973-1982)	Melanoma of the Skin	Active follow-up	Yes	Yes	1
9	9	9	Ten-digit EOD (1988-2003)	Alive	Active follow-up	No	Yes	2
Blank(s)	Blank(s)	Blank(s)	Two-digit non-specific EOD (1973-1982)	Melanoma of the Skin	Active follow-up	Yes	Yes	1
Blank(s)	Blank(s)	Blank(s)	Thirteen-digit (expanded) site specific EOD (1973-1982)	Alive	Active follow-up	Yes	Yes	1
Blank(s)	Blank(s)	Blank(s)	Thirteen-digit (expanded) site specific EOD (1973-1982)	Miscellaneous Malignant Cancer	Active follow-up	Yes	Yes	1
Blank(s)	Blank(s)	Blank(s)	Thirteen-digit (expanded) site specific EOD (1973-1982)	Alive	Active follow-up	Yes	Yes	1
Blank(s)	Blank(s)	Blank(s)	Two-digit non-specific EOD (1973-1982)	Melanoma of the Skin	Active follow-up	Yes	Yes	1
Blank(s)	Blank(s)	Blank(s)	Thirteen-digit (expanded) site specific EOD (1973-1982)	Lung and Bronchus	Active follow-up	Yes	Yes	1
Blank(s)	Blank(s)	Blank(s)	Thirteen-digit (expanded) site specific EOD (1973-1982)	Alive	Active follow-up	Yes	Yes	1
Blank(s)	Blank(s)	Blank(s)	Thirteen-digit (expanded) site specific EOD (1973-1982)	Diseases of Heart	Active follow-up	Yes	Yes	1
Blank(s)	Blank(s)	Blank(s)	Thirteen-digit (expanded) site specific EOD (1973-1982)	Miscellaneous Malignant Cancer	Active follow-up	Yes	Yes	1
Blank(s)	Blank(s)	Blank(s)	Thirteen-digit (expanded) site specific EOD (1973-1982)	Diseases of Heart	Active follow-up	Yes	Yes	1
Blank(s)	Blank(s)	Blank(s)	Two-digit site specific EOD (1973-1982)	Alive	Active follow-up	Yes	Yes	1
Blank(s)	Blank(s)	Blank(s)	Two-digit site specific EOD (1973-1982)	Alive	Active follow-up	Yes	Yes	1
Blank(s)	Blank(s)	Blank(s)	Thirteen-digit (expanded) site specific EOD (1973-1982)	Alive	Active follow-up	Yes	Yes	1
Blank(s)	Blank(s)	Blank(s)	Thirteen-digit (expanded) site specific EOD (1973-1982)	Melanoma of the Skin	Active follow-up	Yes	Yes	1
9	9	Blank(s)	Ten-digit EOD (1988-2003)	Melanoma of the Skin	Active follow-up	No	No	2
Blank(s)	Blank(s)	Blank(s)	Two-digit non-specific EOD (1973-1982)	Miscellaneous Malignant Cancer	Active follow-up	Yes	Yes	1
Blank(s)	Blank(s)	Blank(s)	Thirteen-digit (expanded) site specific EOD (1973-1982)	Alive	Active follow-up	Yes	Yes	1
Blank(s)	Blank(s)	Blank(s)	Blank(s)	Alive	Active follow-up	No	No	2
Blank(s)	Blank(s)	Blank(s)	Thirteen-digit (expanded) site specific EOD (1973-1982)	Alive	Active follow-up	Yes	Yes	1
Blank(s)	Blank(s)	Blank(s)	Thirteen-digit (expanded) site specific EOD (1973-1982)	Esophagus	Active follow-up	Yes	Yes	1
Blank(s)	Blank(s)	Blank(s)	Thirteen-digit (expanded) site specific EOD (1973-1982)	Cerebrovascular Diseases	Active follow-up	Yes	Yes	1
Blank(s)	Blank(s)	Blank(s)	Four-digit EOD (1983-1987)	Prostate	Active follow-up	No	Yes	2
Blank(s)	Blank(s)	Blank(s)	Thirteen-digit (expanded) site specific EOD (1973-1982)	Lung and Bronchus	Active follow-up	Yes	Yes	1
Blank(s)	Blank(s)	Blank(s)	Thirteen-digit (expanded) site specific EOD (1973-1982)	Alive	Active follow-up	Yes	Yes	1
Blank(s)	Blank(s)	Blank(s)	Thirteen-digit (expanded) site specific EOD (1973-1982)	Alive	Active follow-up	Yes	Yes	1
Blank(s)	Blank(s)	Blank(s)	Thirteen-digit (expanded) site specific EOD (1973-1982)	Alive	Active follow-up	Yes	Yes	1
Blank(s)	Blank(s)	Blank(s)	Two-digit site specific EOD (1973-1982)	Melanoma of the Skin	Active follow-up	Yes	Yes	1
Blank(s)	Blank(s)	Blank(s)	Thirteen-digit (expanded) site specific EOD (1973-1982)	Alive	Active follow-up	Yes	Yes	1
Blank(s)	Blank(s)	Blank(s)	Blank(s)	Alive	Active follow-up	No	No	2
Blank(s)	Blank(s)	Blank(s)	Blank(s)	Alive	Active follow-up	No	Yes	2
Blank(s)	Blank(s)	Blank(s)	Two-digit non-specific EOD (1973-1982)	Alive	SF/Oakland only (originally inactive/now active)	Yes	Yes	1
Blank(s)	Blank(s)	Blank(s)	Thirteen-digit (expanded) site specific EOD (1973-1982)	Breast	Active follow-up	Yes	Yes	1
Blank(s)	Blank(s)	Blank(s)	Thirteen-digit (expanded) site specific EOD (1973-1982)	Soft Tissue including Heart	Active follow-up	Yes	Yes	1
Blank(s)	Blank(s)	Blank(s)	Thirteen-digit (expanded) site specific EOD (1973-1982)	Alive	Active follow-up	Yes	Yes	1
Blank(s)	Blank(s)	Blank(s)	Two-digit site specific EOD (1973-1982)	Pneumonia and Influenza	Active follow-up	Yes	Yes	1
Blank(s)	Blank(s)	Blank(s)	Thirteen-digit (expanded) site specific EOD (1973-1982)	State DC not available or state DC available but no COD	Active follow-up	Yes	Yes	1
Blank(s)	Blank(s)	Blank(s)	Thirteen-digit (expanded) site specific EOD (1973-1982)	Alive	Active follow-up	Yes	Yes	1
Blank(s)	Blank(s)	Blank(s)	Thirteen-digit (expanded) site specific EOD (1973-1982)	Chronic Liver Disease and Cirrhosis	Active follow-up	Yes	Yes	1
Blank(s)	Blank(s)	Blank(s)	Two-digit site specific EOD (1973-1982)	Alive	Active follow-up	Yes	Yes	1
Blank(s)	Blank(s)	Blank(s)	Thirteen-digit (expanded) site specific EOD (1973-1982)	Chronic Obstructive Pulmonary Disease and Allied Cond	Active follow-up	Yes	Yes	1
Blank(s)	Blank(s)	Blank(s)	Two-digit site specific EOD (1973-1982)	Alive	Active follow-up	Yes	Yes	1
Blank(s)	Blank(s)	Blank(s)	Thirteen-digit (expanded) site specific EOD (1973-1982)	Cerebrovascular Diseases	Active follow-up	Yes	Yes	1
9	9	Blank(s)	Ten-digit EOD (1988-2003)	Pneumonia and Influenza	Active follow-up	No	Yes	2
Blank(s)	Blank(s)	Blank(s)	Thirteen-digit (expanded) site specific EOD (1973-1982)	Alzheimers (ICD-9 and 10 only)	Active follow-up	Yes	Yes	1
Blank(s)	Blank(s)	Blank(s)	Blank(s)	Diabetes Mellitus	Active follow-up	No	Yes	3
Blank(s)	Blank(s)	Blank(s)	Two-digit site specific EOD (1973-1982)	Alive	Active follow-up	Yes	Yes	1
Blank(s)	Blank(s)	Blank(s)	Thirteen-digit (expanded) site specific EOD (1973-1982)	Chronic Obstructive Pulmonary Disease and Allied Cond	Active follow-up	Yes	Yes	1
Blank(s)	Blank(s)	Blank(s)	Four-digit EOD (1983-1987)	State DC not available or state DC available but no COD	Active follow-up	No	Yes	2
Blank(s)	Blank(s)	Blank(s)	Thirteen-digit (expanded) site specific EOD (1973-1982)	Alive	Active follow-up	Yes	Yes	1
Blank(s)	Blank(s)	Blank(s)	Two-digit site specific EOD (1973-1982)	Melanoma of the Skin	Active follow-up	Yes	Yes	1
Blank(s)	Blank(s)	Blank(s)	Thirteen-digit (expanded) site specific EOD (1973-1982)	Diseases of Heart	Active follow-up	Yes	Yes	1
Blank(s)	Blank(s)	Blank(s)	Thirteen-digit (expanded) site specific EOD (1973-1982)	Diseases of Heart	Active follow-up	No	No	2
Blank(s)	Blank(s)	Blank(s)	Thirteen-digit (expanded) site specific EOD (1973-1982)	Gallbladder	Active follow-up	Yes	Yes	1
Blank(s)	Blank(s)	Blank(s)	Two-digit site specific EOD (1973-1982)	State DC not available or state DC available but no COD	Active follow-up	Yes	Yes	1
Blank(s)	Blank(s)	Blank(s)	Thirteen-digit (expanded) site specific EOD (1973-1982)	Alive	Active follow-up	Yes	Yes	1
Blank(s)	Blank(s)	Blank(s)	Two-digit site specific EOD (1973-1982)	Alive	Active follow-up	Yes	Yes	1
Blank(s)	Blank(s)	Blank(s)	Two-digit site specific EOD (1973-1982)	Alive	Active follow-up	Yes	Yes	1
Blank(s)	Blank(s)	Blank(s)	Two-digit site specific EOD (1973-1982)	Alive	Active follow-up	Yes	Yes	1
Blank(s)	Blank(s)	Blank(s)	Thirteen-digit (expanded) site specific EOD (1973-1982)	Other Cause of Death	Active follow-up	Yes	Yes	1
9	9	Blank(s)	Ten-digit EOD (1988-2003)	Lung and Bronchus	Active follow-up	No	Yes	2
Blank(s)	Blank(s)	Blank(s)	Thirteen-digit (expanded) site specific EOD (1973-1982)	Accidents and Adverse Effects	Active follow-up	Yes	Yes	1
Blank(s)	Blank(s)	Blank(s)	Thirteen-digit (expanded) site specific EOD (1973-1982)	Alive	Active follow-up	Yes	Yes	1
Blank(s)	Blank(s)	Blank(s)	Thirteen-digit (expanded) site specific EOD (1973-1982)	State DC not available or state DC available but no COD	Active follow-up	Yes	Yes	1
Blank(s)	Blank(s)	Blank(s)	Thirteen-digit (expanded) site specific EOD (1973-1982)	Other Cause of Death	Active follow-up	No	Yes	1
Blank(s)	Blank(s)	Blank(s)	Four-digit EOD (1983-1987)	State DC not available or state DC available but no COD	Active follow-up	No	Yes	2
Blank(s)	Blank(s)	Blank(s)	Two-digit site specific EOD (1973-1982)	Alive	SF/Oakland only (originally inactive/now active)	Yes	Yes	1
Blank(s)	Blank(s)	Blank(s)	Two-digit site specific EOD (1973-1982)	Alive	Active follow-up	Yes	Yes	1
Blank(s)	Blank(s)	Blank(s)	Thirteen-digit (expanded) site specific EOD (1973-1982)	Breast	Active follow-up	Yes	Yes	1
Blank(s)	Blank(s)	Blank(s)	Thirteen-digit (expanded) site specific EOD (1973-1982)	State DC not available or state DC available but no COD	Active follow-up	Yes	Yes	1
Blank(s)	Blank(s)	Blank(s)	Two-digit site specific EOD (1973-1982)	Alive	Active follow-up	Yes	Yes	1
Blank(s)	Blank(s)	Blank(s)	Two-digit site specific EOD (1973-1982)	Melanoma of the Skin	Active follow-up	Yes	Yes	1
Blank(s)	Blank(s)	Blank(s)	Thirteen-digit (expanded) site specific EOD (1973-1982)	Alive	Active follow-up	Yes	Yes	1
Blank(s)	Blank(s)	Blank(s)	Thirteen-digit (expanded) site specific EOD (1973-1982)	Diseases of Heart	Active follow-up	Yes	Yes	1
Blank(s)	Blank(s)	Blank(s)	Thirteen-digit (expanded) site specific EOD (1973-1982)	Diseases of Heart	Active follow-up	Yes	Yes	1
Blank(s)	Blank(s)	Blank(s)	Thirteen-digit (expanded) site specific EOD (1973-1982)	Diseases of Heart	Active follow-up	Yes	Yes	1
Blank(s)	Blank(s)	Blank(s)	Thirteen-digit (expanded) site specific EOD (1973-1982)	Melanoma of the Skin	Active follow-up	Yes	Yes	1
Blank(s)	Blank(s)	Blank(s)	Thirteen-digit (expanded) site specific EOD (1973-1982)	Alive	Active follow-up	Yes	Yes	1
Blank(s)	Blank(s)	Blank(s)	Thirteen-digit (expanded) site specific EOD (1973-1982)	Alive	Active follow-up	Yes	Yes	1
Blank(s)	Blank(s)	Blank(s)	Thirteen-digit (expanded) site specific EOD (1973-1982)	Melanoma of the Skin	Active follow-up	Yes	Yes	1
Blank(s)	Blank(s)	Blank(s)	Two-digit site specific EOD (1973-1982)	Alive	Active follow-up	Yes	Yes	1
Blank(s)	Blank(s)	Blank(s)	Thirteen-digit (expanded) site specific EOD (1973-1982)	Melanoma of the Skin	Active follow-up	Yes	Yes	1
Blank(s)	Blank(s)	Blank(s)	Thirteen-digit (expanded) site specific EOD (1973-1982)	Diseases of Heart	Active follow-up	Yes	Yes	1
Blank(s)	Blank(s)	Blank(s)	Two-digit site specific EOD (1973-1982)	Alive	Active follow-up	Yes	Yes	1
Blank(s)	Blank(s)	Blank(s)	Thirteen-digit (expanded) site specific EOD (1973-1982)	Melanoma of the Skin	Active follow-up	Yes	Yes	1
Blank(s)	Blank(s)	Blank(s)	Thirteen-digit (expanded) site specific EOD (1973-1982)	Alive	Active follow-up	Yes	Yes	1
Blank(s)	Blank(s)	Blank(s)	Thirteen-digit (expanded) site specific EOD (1973-1982)	Alive	Active follow-up	Yes	Yes	1
Blank(s)	Blank(s)	Blank(s)	Blank(s)	Alive	Active follow-up	No	No	2
Blank(s)	Blank(s)	Blank(s)	Thirteen-digit (expanded) site specific EOD (1973-1982)	Cerebrovascular Diseases	Active follow-up	Yes	Yes	1
Blank(s)	Blank(s)	Blank(s)	Thirteen-digit (expanded) site specific EOD (1973-1982)	Melanoma of the Skin	Active follow-up	No	Yes	2
Blank(s)	Blank(s)	Blank(s)	Thirteen-digit (expanded) site specific EOD (1973-1982)	Diseases of Heart	Active follow-up	Yes	Yes	1
Blank(s)	Blank(s)	Blank(s)	Thirteen-digit (expanded) site specific EOD (1973-1982)	Alive	Active follow-up	Yes	Yes	1
Blank(s)	Blank(s)	Blank(s)	Two-digit site specific EOD (1973-1982)	Melanoma of the Skin	Active follow-up	Yes	Yes	1
Blank(s)	Blank(s)	Blank(s)	Two-digit site specific EOD (1973-1982)	Melanoma of the Skin	Active follow-up	No	Yes	2
Blank(s)	Blank(s)	Blank(s)	Two-digit site specific EOD (1973-1982)	Melanoma of the Skin	Active follow-up	Yes	Yes	1
Blank(s)	Blank(s)	Blank(s)	Thirteen-digit (expanded) site specific EOD (1973-1982)	Melanoma of the Skin	Active follow-up	Yes	Yes	1
Blank(s)	Blank(s)	Blank(s)	Thirteen-digit (expanded) site specific EOD (1973-1982)	Alzheimers (ICD-9 and 10 only)	Active follow-up	Yes	Yes	1
Blank(s)	Blank(s)	Blank(s)	Two-digit site specific EOD (1973-1982)	Hypertension without Heart Disease	Active follow-up	Yes	Yes	1
Blank(s)	Blank(s)	Blank(s)	Thirteen-digit (expanded) site specific EOD (1973-1982)	Diseases of Heart	Active follow-up	Yes	Yes	1
9	9	Blank(s)	Ten-digit EOD (1988-2003)	Diseases of Heart	Active follow-up	Yes	Yes	3
Blank(s)	Blank(s)	Blank(s)	Thirteen-digit (expanded) site specific EOD (1973-1982)	Pancreas	Active follow-up	No	Yes	2
Blank(s)	Blank(s)	Blank(s)	Thirteen-digit (expanded) site specific EOD (1973-1982)	Alzheimers (ICD-9 and 10 only)	Active follow-up	Yes	Yes	1
Blank(s)	Blank(s)	Blank(s)	Four-digit EOD (1983-1987)	Alzheimers (ICD-9 and 10 only)	Active follow-up	No	No	2
Blank(s)	Blank(s)	Blank(s)	Blank(s)	Alzheimers (ICD-9 and 10 only)	Active follow-up	No	No	3
Blank(s)	Blank(s)	Blank(s)	Blank(s)	Alzheimers (ICD-9 and 10 only)	Active follow-up	No	No	4
Blank(s)	Blank(s)	Blank(s)	Thirteen-digit (expanded) site specific EOD (1973-1982)	Alive	Active follow-up	Yes	Yes	1
Blank(s)	Blank(s)	Blank(s)	Thirteen-digit (expanded) site specific EOD (1973-1982)	Alive	Active follow-up	Yes	Yes	1
Blank(s)	Blank(s)	Blank(s)	Thirteen-digit (expanded) site specific EOD (1973-1982)	Alive	Active follow-up	Yes	Yes	1
Blank(s)	Blank(s)	Blank(s)	Two-digit site specific EOD (1973-1982)	Alive	Active follow-up	Yes	Yes	1
Blank(s)	Blank(s)	Blank(s)	Thirteen-digit (expanded) site specific EOD (1973-1982)	Alive	Active follow-up	Yes	Yes	1
Blank(s)	Blank(s)	Blank(s)	Thirteen-digit (expanded) site specific EOD (1973-1982)	Urinary Bladder	Active follow-up	Yes	Yes	1
Blank(s)	Blank(s)	Blank(s)	Thirteen-digit (expanded) site specific EOD (1973-1982)	Melanoma of the Skin	Active follow-up	No	Yes	1
9	9	9	Ten-digit EOD (1988-2003)	Diseases of Heart	Active follow-up	No	Yes	2
Blank(s)	Blank(s)	Blank(s)	Thirteen-digit (expanded) site specific EOD (1973-1982)	Melanoma of the Skin	Active follow-up	Yes	Yes	1
Blank(s)	Blank(s)	Blank(s)	Thirteen-digit (expanded) site specific EOD (1973-1982)	Myeloma	Active follow-up	Yes	Yes	1
Blank(s)	Blank(s)	Blank(s)	Thirteen-digit (expanded) site specific EOD (1973-1982)	Alive	Active follow-up	Yes	Yes	1
Blank(s)	Blank(s)	Blank(s)	Thirteen-digit (expanded) site specific EOD (1973-1982)	Stomach	Active follow-up	No	Yes	2
9	9	Blank(s)	Ten-digit EOD (1988-2003)	Colon excluding Rectum	Active follow-up	No	Yes	3
Blank(s)	Blank(s)	Blank(s)	Two-digit site specific EOD (1973-1982)	Alive	SF/Oakland only (originally inactive/now active)	Yes	Yes	1
Blank(s)	Blank(s)	Blank(s)	Two-digit site specific EOD (1973-1982)	Alive	Active follow-up	Yes	Yes	1
Blank(s)	Blank(s)	Blank(s)	Two-digit site specific EOD (1973-1982)	Alive	Active follow-up	Yes	Yes	1
Blank(s)	Blank(s)	Blank(s)	Thirteen-digit (expanded) site specific EOD (1973-1982)	Melanoma of the Skin	Active follow-up	Yes	Yes	1
Blank(s)	Blank(s)	Blank(s)	Two-digit site specific EOD (1973-1982)	Other Cause of Death	Active follow-up	Yes	Yes	1
[truncated: 392,294+ more rows]
